# Supplementary material for: A Genome-Wide Association Analysis Reveals Epistatic Cancellation of Additive Genetic Variance for Root Length in Arabidopsis thaliana
Source: PLoS Genet. 2015 Sep 23;11(9):e1005541. doi: 10.1371/journal.pgen.1005541 (PMC4580642; doi:10.1371/journal.pgen.1005541)
Supplement: S1 Dataset — Root length was measured for 210 individuals for 93 accessions. (XLSX) [file pgen.1005541.s001.xlsx]

## Sheet: readme
set: 23/92 accessions plus Col-0 were completed in different sets
replicate: 3 replicates for each set were completed on different days
rack: 10 plates were placed in each rack
plate: each plate of 10 plants was given a unique identifier
number: for each replicate, each plant was given a number
geno_no: each genotype was given a number
genotype: the accession name
position: the position of the plant on the plate
root_length: root length
notes: key: x - not germinated, s - missing an organ, f - fungus on plate, 2 - two seeds placed instead of 1, can't tell - unable to determine position of seed on plate, bad measure - unreliable measurement, gone/none - no seed in position
light exposure: light? - possible light exposure
					1	Wt-5		15.117		3.891
					2	Kondara		16.607		6.654
					3	Uod-7		15.762		3.459
					4	Oy-0		19.866		5.626
					5	An-1		21.104		6.478
					6	Sq-1		18.028		2.972
					7	CIBC-5		17.931		4.17
					8	Mt-0		15.54		3.415
					9	Sorbo		16.223		4.587
					10	Kz-9		13.571		3.979
					11	Pu2-23		15.342		3.326
					12	Col-0		17.906		5.969
					13	HR-10		11.247		3.217
					14	Ms-0		14.756		4.53
					15	CS22491					f
					16	CIBC-17					f
					17	Rmx-A180		17.78		2.914
					18	Uod-1					f
					19	Fei-0					f
					20	Gu-0		17.936		3.501
					21	Nd-1		19.723		4.548
					22	Shakdara		10.289		3.724
					23	HR-5		16.972		3.712
					24	Ren-1		17.945		3.678
					1	Wt-5		18.401		3.749
					2	Kondara		17.208		5.957
					3	Uod-7		18.272		4.711
					4	Oy-0		20.139		5.601
					5	An-1		20.342		5.137
					6	Sq-1		15.211		2.26
					7	CIBC-5		19.769		5.167
					8	Mt-0		14.119		4.045
					9	Sorbo		16.85		5.236
					10	Kz-9		14.028		4.386
					11	Pu2-23		18.617		5.442
					12	Col-0		16.318		3.114
					13	HR-10		16.498		10.424
					14	Ms-0		14.763		5.944
					15	CS22491		11.607		3.805
					16	CIBC-17		17.799		3.91
					17	Rmx-A180		19.347		3.532
					18	Uod-1		15.736		4.28
					19	Fei-0		17.161		4.673
					20	Gu-0		15.744		4.043
					21	Nd-1		20.934		5.078
					22	Shakdara		12.988		4.893
					23	HR-5		18.686		4.283
					24	Ren-1		17.108		3.54
					1	Wt-5		18.29		3.286
					2	Kondara		16.108		4.249
					3	Uod-7		17.953		5.297
					4	Oy-0		17.966		5.495
					5	An-1		15.85		5.171
					6	Sq-1		17.373		2.98
					7	CIBC-5		16.011		4.234
					8	Mt-0		15.17		2.914
					9	Sorbo		17.197		2.609
					10	Kz-9		12.623		4.183
					11	Pu2-23		17.149		4.481
					12	Col-0		15.053		2.566
					13	HR-10		16.935		5.034
					14	Ms-0		13.979		4.293
					15	CS22491		13.109		4.002
					16	CIBC-17		16.618		5.459
					17	Rmx-A180		18.634		3.591
					18	Uod-1		15.969		3.458
					19	Fei-0		15.997		2.71
					20	Gu-0		16.431		3.173
					21	Nd-1		19.681		5.069
					22	Shakdara		14.735		5.285
					23	HR-5					x
					24	Ren-1		15.2		3.346
					1	Wt-5		18.819		3.292
					2	Kondara		16.495		3.451
					3	Uod-7					x
					4	Oy-0		19.973		3.799
					5	An-1		17.766		5.186
					6	Sq-1		16.634		2.921
					7	CIBC-5		20.013		6.588
					8	Mt-0		14.146		2.482
					9	Sorbo		16.025		7.019
					10	Kz-9		14.999		5.003
					11	Pu2-23		15.758		4.028
					12	Col-0		15.943		4.141
					13	HR-10		20.398		9.227
					14	Ms-0		15.503		5.129
					15	CS22491		11.876		3.61
					16	CIBC-17		18.215		4.896
					17	Rmx-A180		17.879		2.844
					18	Uod-1		15.904		4.686
					19	Fei-0		15.776		4.196
					20	Gu-0		16.404		2.325
					21	Nd-1		20.244		3.79
					22	Shakdara		13.472		5.2
					23	HR-5		17.108		3.753
					24	Ren-1		19.047		3.405
					1	Wt-5		19.056		4.582
					2	Kondara		17.311		5.708
					3	Uod-7		16.145		4.263
					4	Oy-0		18.881		5.747
					5	An-1		18.395		5.199
					6	Sq-1		14.365		1.728
					7	CIBC-5		16.311		4.102
					8	Mt-0		14.654		3.015
					9	Sorbo		16.121		4.46
					10	Kz-9		11.339		4.219
					11	Pu2-23		13.058		3.607
					12	Col-0					f
					13	HR-10					f
					14	Ms-0		12.63		2.899
					15	CS22491		13.909		4.106
					16	CIBC-17		17.616		4.239
					17	Rmx-A180		16.31		2.716
					18	Uod-1		17.155		4.522
					19	Fei-0		18.893		4.093
					20	Gu-0		17.852		3.924
					21	Nd-1		21.529		3.706
					22	Shakdara		15.437		6.102
					23	HR-5		17.305		3.855
					24	Ren-1		17.085		3.478
					2	Kondara		15.625		5.997
					3	Uod-7		18.258		5.229
					4	Oy-0		17.997		4.252
					5	An-1		19.509		5.43
					6	Sq-1		16.666		2.786
					7	CIBC-5		18.363		4.035
					8	Mt-0		16.811		2.722
					9	Sorbo		18.379		7.87
					10	Kz-9		12.646		4.109
					11	Pu2-23		14.088		4.227
					12	Col-0		15.186		3.5
					13	HR-10		13.939		6.044
					14	Ms-0		16.296		4.846
					15	CS22491		9.886		2.604
					16	CIBC-17		17.817		5.149
					17	Rmx-A180		18.132		2.393
					18	Uod-1		17.098		3.241
					19	Fei-0		17.981		3.83
					20	Gu-0		17.546		4.685
					21	Nd-1		17.783		4.122
					22	Shakdara		14.452		4.423
					23	HR-5		0.681		0.456
					24	Ren-1		18.697		2.9
					1	Wt-5		19.209		3.872
					2	Kondara		17.004		5.935
					3	Uod-7		18.476		5.047
					4	Oy-0		17.971		3.638
					5	An-1		18.324		3.39
					6	Sq-1		16.665		1.587
					7	CIBC-5		19.167		5.661
					8	Mt-0		14.489		3.468
					9	Sorbo		15.876		4.296
					10	Kz-9		13.549		3.647
					11	Pu2-23		15.209		4.18
					12	Col-0		17.76		3.926
					13	HR-10		16.461		8.421
					14	Ms-0		15.776		4.19
					15	CS22491		11.361		2.152
					16	CIBC-17		17.363		3.839
					17	Rmx-A180		17.007		2.835
					18	Uod-1		16.142		4.644
					19	Fei-0		16.284		3.34
					20	Gu-0		18.663		4.487
					21	Nd-1		20.333		4.427
					22	Shakdara		14.785		6.208
					23	HR-5					x
					24	Ren-1		19.421		4.268
					1	Wt-5		19.175		3.2
					2	Kondara		16.864		5.647
					3	Uod-7		16.025		3.721
					4	Oy-0		19.671		3.233
					5	An-1		14.703		3.8
					6	Sq-1		17.402		1.799
					7	CIBC-5		22.275		6.136
					8	Mt-0		15.957		3.187
					9	Sorbo		15.867		4.248
					10	Kz-9		14.776		4.004
					11	Pu2-23		18.221		7.607
					12	Col-0		17.39		3.217
					13	HR-10		16.015		3.586
					14	Ms-0		17.271		4.7
					15	CS22491		12.197		3.163
					16	CIBC-17		18.176		4.964
					17	Rmx-A180		20.22		2.957
					18	Uod-1		16.231		4.774
					19	Fei-0					x
					20	Gu-0		14.676		2.283
					21	Nd-1		19.246		4.772
					22	Shakdara		14.458		5.391
					23	HR-5		17.712		3.026
					24	Ren-1		17.826		4.119
					1	Wt-5		15.133		2.844
					2	Kondara		16.146		5.391
					3	Uod-7		15.274		4.173
					4	Oy-0		18.9		5.228
					5	An-1		20.541		5.778
					6	Sq-1		17.759		2.288
					7	CIBC-5		18.473		2.387
					8	Mt-0		14.306		3.157
					9	Sorbo		16.929		6.137
					10	Kz-9		12.772		4.514
					11	Pu2-23		13.909		4.147
					12	Col-0		15.614		2.99
					13	HR-10		18.835		6.487
					14	Ms-0		15.442		5.593
					15	CS22491		12.069		4.183
					16	CIBC-17		17.601		3.455
					17	Rmx-A180		16.951		3.211
					18	Uod-1		15.583		3.879
					19	Fei-0		17.418		3.352
					20	Gu-0		18.821		6.118
					21	Nd-1		16.55		2.381
					22	Shakdara		14.012		5.994
					23	HR-5		15.225		3.549
					24	Ren-1		17.201		3.525
					1	Wt-5		19.173		4.631
					2	Kondara		15.482		3.337
					3	Uod-7		20.204		5.463
					4	Oy-0		19.614		6.718
					5	An-1		19.101		4.49
					6	Sq-1		18.456		2.902
					7	CIBC-5		19.645		5.679
					8	Mt-0		18.49		3.249
					9	Sorbo		16.114		4.755
					10	Kz-9					x
					11	Pu2-23		14.845		3.265
					12	Col-0		18.166		3.435
					13	HR-10		9.987		2.211
			1		14	Ms-0		5.835		0	no root
					15	CS22491		11.322		3.739
					16	CIBC-17		16.685		5.527
					17	Rmx-A180		18.309		2.977
					18	Uod-1					x
					19	Fei-0		16.399		3.292
					20	Gu-0		19.916		4.978
					21	Nd-1		19.489		4.296
					22	Shakdara		11.624		3.444
					23	HR-5					x
					24	Ren-1		20.142		3.45
					1	Wt-5		17.411		3.235
					1	Wt-5		17.224		3.499
					2	Kondara		15.888		3.323
					3	Uod-7		13.271		1.487
					4	Oy-0		19.109		5.721
					5	An-1		19.598		4.82
					6	Sq-1		18.012		2.525
					7	CIBC-5		19.163		5.573
					8	Mt-0		15.499		3.549
					9	Sorbo		18.514		5.197
					10	Kz-9		13.445		5.478
					11	Pu2-23		18.384		5.355
					12	Col-0		16.538		2.721
					13	HR-10		14.838		6.385
					14	Ms-0		16.741		5.812
					15	CS22491		13.079		3.9
					16	CIBC-17		18.788		4.576
					17	Rmx-A180		17.735		3.01
					18	Uod-1		15.304		4.78
					19	Fei-0		15.461		2.708
					20	Gu-0		16.802		2.905
					21	Nd-1		17.774		5.223
					22	Shakdara		13.3		4.254
					23	HR-5		15.304		3.149
					24	Ren-1		19.208		4.812
					1	Wt-5		19.677		4.199
					2	Kondara		15.825		5.753
					3	Uod-7		19.889		4.229
					4	Oy-0		19.275		5.155
					5	An-1		19.515		4.618
					6	Sq-1		16.551		3.155
					7	CIBC-5		18.014		5.079
					8	Mt-0		14.957		3.709
					9	Sorbo		21.701		9.587
					10	Kz-9		13.847		4.109
					11	Pu2-23		14.509		4.208
					12	Col-0		17.228		3.309
					13	HR-10		16.363		4.342
					14	Ms-0		14.07		4.377
					15	CS22491		14.234		4.42
					16	CIBC-17		17.479		5.771
					17	Rmx-A180		18.292		3.931
					18	Uod-1		17.296		5.785
					19	Fei-0		19.549		5.173
					20	Gu-0		14.776		2.406
					21	Nd-1		19.389		4.873
					22	Shakdara		13.678		4.944
					23	HR-5		15.636		4.581
					24	Ren-1		17.76		3.863
					1	Wt-5		16.6		2.318
					2	Kondara		17.39		4.321
					3	Uod-7		19.217		5.521
					4	Oy-0		19.395		5.025
					5	An-1		19.289		5.316
					6	Sq-1		15.911		3.231
					7	CIBC-5		19.316		6.882
					8	Mt-0		13.436		3.718
					9	Sorbo		15.606		5.382
					10	Kz-9		14.179		4.893
					11	Pu2-23		15.246		3.736
					12	Col-0		14.881		2.766
					13	HR-10		16.115		4.98
					14	Ms-0		14.243		6.069
					15	CS22491		11.717		3.627
					16	CIBC-17		17.748		4.533
					17	Rmx-A180		18.833		3.042
					18	Uod-1		17.221		5.318
					19	Fei-0		11.27		2.512
					20	Gu-0		16.071		2.895
					21	Nd-1		20.739		6.154
					22	Shakdara		14.587		6.317
					23	HR-5					x
					24	Ren-1		22.675		6.339
					1	Wt-5		21.976		4.346
					2	Kondara		16.033		5.329
					3	Uod-7		17.894		4.52
					4	Oy-0		16.208		5.027
					5	An-1		18.636		5.947
					6	Sq-1		15.344		2.517
					7	CIBC-5		20.204		5.182
					8	Mt-0		14.166		3.074
					9	Sorbo		17.386		5.622
					10	Kz-9		15.806		4.438
					11	Pu2-23		17.769		9.655
					12	Col-0		17.384		3.236
					13	HR-10		18.456		5.345
					14	Ms-0		14.629		4.447
					15	CS22491		14.328		4.227
					16	CIBC-17					x
					17	Rmx-A180		18.143		3.183
					18	Uod-1		16.242		4.934
					19	Fei-0		20.199		3.713
					20	Gu-0		18.433		2.864
					21	Nd-1		19.287		6.037
					22	Shakdara		12.874		4.418
					23	HR-5					x
					24	Ren-1		15.776		2.783
					1	Wt-5		17.855		2.975
					2	Kondara		16.919		6.318
					3	Uod-7		15.844		1.751
					4	Oy-0		19.743		6.109
					5	An-1		19.982		4.271
					6	Sq-1		16.629		2.205
					7	CIBC-5		19.773		4.17
					8	Mt-0		15.046		2.162
					9	Sorbo		17.34		4.972
					10	Kz-9		12.521		4.493
					11	Pu2-23		14.739		4.949
					12	Col-0		16.662		3.325
					13	HR-10		17.351		6.014
					14	Ms-0		12.523		2.992
					15	CS22491		13.579		4.704
					16	CIBC-17		15.968		3.675
					17	Rmx-A180		19.437		3.768
					18	Uod-1		15.609		2.606
					19	Fei-0		15.905		3.786
					20	Gu-0		16.298		2.92
					21	Nd-1		20.874		4.689
					22	Shakdara		13.713		6.229
					23	HR-5					x
					24	Ren-1		18.744		4.5
					2	Kondara		11.493		1.708
					3	Uod-7		17.604		4.944
					4	Oy-0		20.233		6.381
					5	An-1		18.303		4.621
					6	Sq-1		17.125		2.253
					7	CIBC-5		19.278		3.855
					8	Mt-0		15.708		3.312
					9	Sorbo		17.663		6.355
					10	Kz-9					x
					11	Pu2-23		15.258		3.993
					12	Col-0		13.498		2.605
					13	HR-10		16.717		4.672
					14	Ms-0		13.597		4.313
					15	CS22491		13.339		3.27
					16	CIBC-17		17.099		4.377
					17	Rmx-A180		18.311		3.147
					18	Uod-1		18.251		3.465
					19	Fei-0		17.273		2.687
					20	Gu-0		16.286		3.315
					21	Nd-1		18.022		2.688
					22	Shakdara					?
					23	HR-5					?
					24	Ren-1					?
					1	Wt-5					?
					2	Kondara					?
					3	Uod-7					?
					4	Oy-0					?
					5	An-1					?
					6	Sq-1					?
					7	CIBC-5					?
					8	Mt-0		14.173		4.041
					9	Sorbo		17		5.481
					10	Kz-9		12.04		4.676
					11	Pu2-23		18.271		5.576
					12	Col-0		19.319		5.326
					13	HR-10		17.158		5.099
					14	Ms-0		16.281		4.706
					15	CS22491		12.893		4.292
					16	CIBC-17		18.574		4.161
					17	Rmx-A180		15.569		3.027
					18	Uod-1		11.866		7.023
					19	Fei-0		15.229		4.431
					20	Gu-0		14.098		4.023
					21	Nd-1		16.227		6.74
					22	Shakdara		14.53		6.676
					23	HR-5		12.851		3.157
					24	Ren-1		14.354		3.396
					1	Wt-5		15.172		3.593
					2	Kondara		14.633		6.348
					3	Uod-7		14.463		4.086
					4	Oy-0		17.054		8.507
					5	An-1		15.503		6.547
					6	Sq-1		14.578		2.695
					7	CIBC-5		17.648		6.912
					8	Mt-0		12.864		4.023
					9	Sorbo		16.651		5.906
					10	Kz-9		10.467		5.832
					11	Pu2-23		14.215		5.412
					12	Col-0		13.67		4.814
					13	HR-10		12.759		2.112
					14	Ms-0		12.777		4.109
					15	CS22491		9.703		5.554
					16	CIBC-17		15.218		6.353
					17	Rmx-A180		16.308		3.559
					18	Uod-1		15.279		5.132
					19	Fei-0		17.789		4.958
					20	Gu-0		15.896		5.468
					21	Nd-1		16.977		2.888
					22	Shakdara		9.578		3.855
					23	HR-5		13.678		2.999
					24	Ren-1		16.794		4.728
					1	Wt-5		15.354		4.597
					2	Kondara		15.152		7.223
					3	Uod-7					x
					4	Oy-0		18.344		5.932
					5	An-1		16.769		5.807
					6	Sq-1		9.802		2.246
					7	CIBC-5		16.965		6.543
					8	Mt-0		13.25		5.581
					9	Sorbo		15.857		6.855
					10	Kz-9		12.544		4.157
					11	Pu2-23		13.841		7.945
					12	Col-0		12.269		3.493
					13	HR-10		16.422		7.995
					14	Ms-0		13.991		4.711
					15	CS22491		9.347		3.305
					16	CIBC-17		14.148		5.078
					17	Rmx-A180		16.219		3.016
					18	Uod-1		12.159		4.309
					19	Fei-0		13.034		2.141
					20	Gu-0		14.803		4.832
					21	Nd-1		15.811		5.961
					22	Shakdara		11.091		5.01
					23	HR-5		16.101		4.826
					24	Ren-1		17.458		4.684
					1	Wt-5		16.218		3.865
					2	Kondara		14.784		6.978
					3	Uod-7		15.88		4.412
					4	Oy-0		16.502		5.719
					5	An-1		16.693		5.563
					6	Sq-1		13.024		3.106
					7	CIBC-5		14.208		5.63
					8	Mt-0		12.489		3.107
					9	Sorbo		15.03		5.577
					10	Kz-9		9.402		3.777
					11	Pu2-23		15.665		7.769
					12	Col-0		12.887		3.037
					13	HR-10		11.501		3.128
					14	Ms-0		11.875		3.008
					15	CS22491		10.178		3.817
					16	CIBC-17		15.957		6.121
					17	Rmx-A180		13.881		1.616
					18	Uod-1		11.91		5.784
					19	Fei-0		15.877		6.351
					20	Gu-0		15.012		3.764
					21	Nd-1		17.204		7.525
					22	Shakdara		11.479		5.405
					23	HR-5		16.071		5.58
					24	Ren-1		15.101		2.886
					1	Wt-5		16.146		3.409
					1	Wt-5		14.907		3.13
					2	Kondara		14.939		8.612
					3	Uod-7		18.322		3.712
					4	Oy-0		16.509		6.05
					5	An-1		13.421		5.306
					6	Sq-1		11.058		2.305
					7	CIBC-5		16.523		8.73
					8	Mt-0		13.04		4.323
					9	Sorbo		14.531		5.528
					10	Kz-9		12.332		5.77
					11	Pu2-23		12.661		6.932
					12	Col-0					gone
					13	HR-10		13.067		5.086
					14	Ms-0		14.632		6.608
					15	CS22491		9.8		2.595
					16	CIBC-17		14.961		5.236
					17	Rmx-A180		14.71		4.475
					18	Uod-1		14.186		4.922
					19	Fei-0		15.13		5.307
					20	Gu-0		12.805		3.133
					21	Nd-1		20.496		6.548
					22	Shakdara		13.357		5.216
					23	HR-5					x
					24	Ren-1		20.557		4.745
					1	Wt-5		18.054		3.175
					2	Kondara		15.933		6.055
					3	Uod-7		20.354		5.306
					4	Oy-0		20.539		5.485
					5	An-1		19.43		5.466
					6	Sq-1		14.724		1.974
					7	CIBC-5		20.243		3.99
					8	Mt-0		15.478		3.825
					9	Sorbo		18.635		6.267
					10	Kz-9					f
					11	Pu2-23					f
					12	Col-0		16.618		3.176
					13	HR-10		14.688		6.054
					14	Ms-0					f
					15	CS22491					f
					16	CIBC-17		16.849		5.546
					17	Rmx-A180		17.957		2.961
					18	Uod-1		16.172		5.11
					19	Fei-0		20.05		4.577
					20	Gu-0		16.984		2.739
					21	Nd-1		20.973		5.568
					22	Shakdara		15.308		5.485
					23	HR-5					x
					24	Ren-1		18.963		3.273
					1	Wt-5		18.546		3.364
					2	Kondara		16.549		5.019
					3	Uod-7		19.305		5.156
					4	Oy-0		19.515		4.766
					5	An-1		19.915		3.471
					6	Sq-1		17.02		2.342
					7	CIBC-5		19.36		5.471
					8	Mt-0		14.857		4.468
					9	Sorbo		17.328		5.646
					10	Kz-9		15.295		5.042
					11	Pu2-23		14.726		3.445
					12	Col-0		17.298		4.056
					13	HR-10		21.376		9.346
					14	Ms-0		17.772		5.151
					15	CS22491		12.839		2.825
					16	CIBC-17		19.668		5.254
					17	Rmx-A180		18.139		3.521
					18	Uod-1		17.196		4.127
					19	Fei-0		21.32		4.993
					20	Gu-0		19.054		4.119
					21	Nd-1		16		3.116
					22	Shakdara		16.309		6.584
					23	HR-5		17.861		2.902
					24	Ren-1		20.489		3.31
					1	Wt-5		18.297		4.177
					2	Kondara		15.27		4.135
					3	Uod-7		17.139		3.554
					4	Oy-0		18.136		5.087
					5	An-1		13.347		7.008
					6	Sq-1		12.345		1.553
					7	CIBC-5		19.763		4.099
					8	Mt-0		14.339		3.628
					9	Sorbo		16.307		5.343
					10	Kz-9					gone
					11	Pu2-23		15.156		4.623
					12	Col-0		15.634		3.342
					13	HR-10		15.189		4.303
					14	Ms-0		16.382		4.782
					15	CS22491		10.561		1.694
					16	CIBC-17		16.341		3.012
					17	Rmx-A180		18.164		3.491
					18	Uod-1		18.28		4.089
					19	Fei-0		19.251		4.646
					20	Gu-0		16.737		3.484
					21	Nd-1		20.653		3.585
					22	Shakdara		14.64		5.952
					23	HR-5					x
					24	Ren-1		18.324		2.945
					1	Wt-5		17.852		2.904
					2	Kondara		17.286		6.022
					3	Uod-7		16.698		4.897
					4	Oy-0		19.599		3.817
					5	An-1		17.576		2.131
					6	Sq-1		19.502		4.064
					7	CIBC-5		20.056		6.778
					8	Mt-0		15.389		2.764
					9	Sorbo		18.446		7.318
					10	Kz-9		14.654		4.354
					11	Pu2-23		15.789		3.528
					12	Col-0		19.923		6.261
					13	HR-10		20.598		6.869
					14	Ms-0		15.616		4.738
					15	CS22491		11.939		4.238
					16	CIBC-17		16.346		4.471
					17	Rmx-A180		11.594		1.358
					18	Uod-1		14.324		4.051
					19	Fei-0		21.134		4.916
					20	Gu-0		15.834		3.174
					21	Nd-1		14.067		5.118
					22	Shakdara		12.548		6.459
					23	HR-5					x
					24	Ren-1		16.483		2.671
					2	Kondara		16.263		6.209
					3	Uod-7		17.286		4.462
					4	Oy-0		19.281		4.696
					5	An-1		18.114		4.451
					6	Sq-1		14.747		2.36
					7	CIBC-5		18.837		6.569
					8	Mt-0					f
					9	Sorbo		16.887		4.615
					10	Kz-9					f
					11	Pu2-23					f
					12	Col-0		17.721		4.676
					13	HR-10		13.449		3.53
					14	Ms-0		15.4		5.295
					15	CS22491		9.171		2.635
					16	CIBC-17		18.04		2.837
					17	Rmx-A180		12.871		1.948
					18	Uod-1		13.487		3.52
					19	Fei-0		19.392		3.89
					20	Gu-0		20.248		4.358
					21	Nd-1					gone
					22	Shakdara		12.672		6.516
					23	HR-5					x
					24	Ren-1		17.084		3.183
					1	Wt-5		20.294		3.441
					2	Kondara		19.484		6.26
					3	Uod-7		18.96		4.575
					4	Oy-0		20.428		6.591
					5	An-1		20.39		6.99
					6	Sq-1		15.178		3.208
					7	CIBC-5		21.284		4.87
					8	Mt-0					2
					9	Sorbo		21.214		7.861
					10	Kz-9		13.568		4.47
					11	Pu2-23		16.015		4.065
					12	Col-0		15.659		2.608
					13	HR-10		14.426		4.337
					14	Ms-0		15.33		4.607
					15	CS22491		11.171		3.433
					16	CIBC-17		18.034		4.656
					17	Rmx-A180		17.101		3.718
					18	Uod-1		16.58		4.844
					19	Fei-0					x
					20	Gu-0		18.425		3.891
					21	Nd-1		20.854		5.039
					22	Shakdara		13.954		5.389
					23	HR-5					x
					24	Ren-1		20.794		3.957
					1	Wt-5		17.425		2.927
					2	Kondara		16.03		3.993
					3	Uod-7		19.348		5.779
					4	Oy-0		19.329		4.841
					5	An-1		19		4.394
					6	Sq-1		16.769		2.462
					7	CIBC-5		18.645		3.869
					8	Mt-0		16.815		4.261
					9	Sorbo		17.159		4.302
					10	Kz-9		15.379		4.65
					11	Pu2-23		19.045		4.433
					12	Col-0		15.715		3.889
					13	HR-10		17.983		5.671
					14	Ms-0		15.793		4.971
					15	CS22491		10.601		2.095
					16	CIBC-17		17.237		6.433
					17	Rmx-A180		17.701		3.369
					18	Uod-1		17.729		4.821
					19	Fei-0		18.255		4.853
					20	Gu-0		17.535		3.94
					21	Nd-1		19.944		5.128
					22	Shakdara		13.397		5.958
					23	HR-5		16.863		3.165
					24	Ren-1		18.687		3.98
					1	Wt-5		19.285		4.179
					2	Kondara		16.659		4.49
					3	Uod-7		18.271		4.848
					4	Oy-0		19.809		6.107
					5	An-1		19.167		3.186
					6	Sq-1		17.182		3.293
					7	CIBC-5		18.288		4.28
					8	Mt-0		18.968		5.32
					9	Sorbo		16.634		4.725
					10	Kz-9		14.108		4.868
					11	Pu2-23		14.469		3.545
					12	Col-0		16.769		3.586
					13	HR-10		16.498		4.637
					14	Ms-0		13.778		3.89
					15	CS22491		12.878		3.58
					16	CIBC-17		18.051		4.36
					17	Rmx-A180		5.488		2.307
					18	Uod-1		16.302		5.313
					19	Fei-0		18.975		4.525
					20	Gu-0		17.514		2.951
					21	Nd-1		17.925		3.483
					22	Shakdara		13.418		5.015
					23	HR-5					x
					24	Ren-1		16.516		4.322
					1	Wt-5		18.772		3.556
					2	Kondara		13.262		4.096
					3	Uod-7		15.852		3.524
					4	Oy-0		19.108		6.461
					5	An-1		18.723		5.683
					6	Sq-1		19.423		3.979
					7	CIBC-5		18.391		5.354
					8	Mt-0		15.456		3.844
					9	Sorbo		15.865		3.067
					10	Kz-9		13.777		4.369
					11	Pu2-23		17.644		5.803
					12	Col-0		19.07		4.913
					13	HR-10		15.092		5.082
					14	Ms-0		16.194		4.696
					15	CS22491		12.49		3.362
					16	CIBC-17		17.882		4.968
					17	Rmx-A180		12.638		1.928
					18	Uod-1		16.411		5.255
					19	Fei-0					f
					20	Gu-0		15.444		5.194
					21	Nd-1		18.424		6.204
					22	Shakdara		11.844		5.527
					23	HR-5					x
					24	Ren-1		19.481		3.69
					1	Wt-5		16.886		2.956
					1	Wt-5		17.749		3.304
					2	Kondara		15.954		4.704
					3	Uod-7		15.881		3.623
					4	Oy-0		18.647		5.477
					5	An-1		20.663		5.72
					6	Sq-1		14.833		2.527
					7	CIBC-5		20.418		4.771
					8	Mt-0		13.861		3.628
					9	Sorbo		17.72		5.279
					10	Kz-9		10.666		4.668
					11	Pu2-23		11.276		3.366
					12	Col-0		16.628		3.816
					13	HR-10		15.588		4.687
					14	Ms-0		16.236		4.658
					15	CS22491		11.191		4.206
					16	CIBC-17		18.293		5.402
					17	Rmx-A180		18.066		3.685
					18	Uod-1		15.763		4.503
					19	Fei-0					x
					20	Gu-0		16.302		2.501
					21	Nd-1		19.147		4.526
					22	Shakdara		14.501		4.892
					23	HR-5		16.105		2.922
					24	Ren-1		18.799		3.912
					1	Wt-5		19.208		3.833
					2	Kondara		16.016		4.454
					3	Uod-7		18.075		5.308
					4	Oy-0		19.679		3.742
					5	An-1		14.484		6.888
					6	Sq-1		18.03		2.793
					7	CIBC-5		17.833		3.134
					8	Mt-0		16.593		3.035
					9	Sorbo		17.423		3.932
					10	Kz-9		12.658		2.932
					11	Pu2-23		14.98		3.966
					12	Col-0		16.639		2.663
					13	HR-10		16.193		7.313
					14	Ms-0		16.332		5.427
					15	CS22491		12.646		4.042
					16	CIBC-17		17.448		4.743
					17	Rmx-A180		19.817		3.923
					18	Uod-1		15.022		4.803
					19	Fei-0		14.318		3.311
					20	Gu-0		16.238		3.803
					21	Nd-1		20.023		4.819
					22	Shakdara		11.72		4.525
					23	HR-5					x
					24	Ren-1		20.911		3.836
					1	Wt-5		18.423		3.446
					2	Kondara		17.108		5.363
					3	Uod-7		16.73		3.78
					4	Oy-0		19.08		4.407
					5	An-1		17.402		5.442
					6	Sq-1		14.029		2.685
					7	CIBC-5		17.635		3.66
					8	Mt-0		15.932		2.358
					9	Sorbo		17.009		2.064
					10	Kz-9		13.225		6.547
					11	Pu2-23		16.735		5.461
					12	Col-0		17.57		3.321
					13	HR-10		16.91		5.515
					14	Ms-0		15.914		4.312
					15	CS22491		12.171		3.909
					16	CIBC-17		17.174		4.575
					17	Rmx-A180		18.344		2.429
					18	Uod-1		17.509		6.101
					19	Fei-0					x
					20	Gu-0		18.406		3.72
					21	Nd-1		19.402		5.099
					22	Shakdara		14.868		5.382
					23	HR-5					x
					24	Ren-1		19.609		3.365
					1	Wt-5		16.303		2.565
					2	Kondara		18.291		5.939
					3	Uod-7		19.489		4.044
					4	Oy-0		20.302		4.641
					5	An-1		20.517		5.304
					6	Sq-1		14.144		2.14
					7	CIBC-5		18.67		5.526
					8	Mt-0		14.597		4.393
					9	Sorbo		14.895		6.586
					10	Kz-9		11.017		4.49
					11	Pu2-23		14.404		3.656
					12	Col-0		15.181		4.78
					13	HR-10		13.975		4.646
					14	Ms-0		15.196		7.103
					15	CS22491		10.285		5.451
					16	CIBC-17		13.524		5.752
					17	Rmx-A180		12.078		2.469
					18	Uod-1		14.579		4.114
					19	Fei-0		16.366		4.295
					20	Gu-0		13.166		4.987
					21	Nd-1		16.128		1.886
					22	Shakdara		13.475		4.837
					23	HR-5		15.563		4.049
					24	Ren-1		15.883		4.626
					1	Wt-5		15.128		3.61
					2	Kondara		16.327		6.232
					3	Uod-7		16.659		2.852
					4	Oy-0		16.587		6.309
					5	An-1		18.353		5.75
					6	Sq-1		14.316		2.562
					7	CIBC-5		15.394		4.88
					8	Mt-0		15.007		5.374
					9	Sorbo		15.119		5.879
					10	Kz-9		13.381		4.034
					11	Pu2-23		17.005		7.168
					12	Col-0		16.657		6.276
					13	HR-10		14.637		5.733
					14	Ms-0		13.114		4.164
					15	CS22491		10.778		5.163
					16	CIBC-17		15.866		5.943
					17	Rmx-A180		14.31		2.786
					18	Uod-1		15.432		3.665
					19	Fei-0		14.927		2.882
					20	Gu-0		15.107		5.161
					21	Nd-1		18.293		5.34
					22	Shakdara		14.025		5.934
					23	HR-5					x
					24	Ren-1		17.338		3.573
					2	Kondara		14.349		5.582
					3	Uod-7		14.764		3.68
					4	Oy-0		17.594		5.183
					5	An-1		14.38		2.968
					6	Sq-1		16.097		2.128
					7	CIBC-5		17.871		5.794
					8	Mt-0		13.003		3.525
					9	Sorbo		14.906		4.7
					10	Kz-9		13.737		5.932
					11	Pu2-23		15.909		4.736
					12	Col-0		14.642		4.4
					13	HR-10		17.393		5.101
					14	Ms-0		15.782		4.906
					15	CS22491		11.076		2.731
					16	CIBC-17		16.007		4.891
					17	Rmx-A180		12.145		3.388
					18	Uod-1		17.203		4.951
					19	Fei-0					x
					20	Gu-0		17.605		5.762
					21	Nd-1		18.287		5.416
					22	Shakdara		12.54		4.768
					23	HR-5		15.897		3.377
					24	Ren-1		18.472		2.896
					1	Wt-5		14.611		2.627
					2	Kondara		15.149		3.649
					3	Uod-7		14.728		3.244
					4	Oy-0		18.019		4.595
					5	An-1		16.804		6.082
					6	Sq-1		16.12		2.666
					7	CIBC-5		15.314		5.235
					8	Mt-0		14.581		4.007
					9	Sorbo		16.734		4.898
					10	Kz-9		14.224		3.968
					11	Pu2-23		15.266		5.488
					12	Col-0		14.991		2.618
					13	HR-10		15.202		3.594
					14	Ms-0		12.94		4.14
					15	CS22491		13.327		5.057
					16	CIBC-17		16.022		4.964
					17	Rmx-A180		17.671		2.74
					18	Uod-1		11.955		4.282
					19	Fei-0		17.687		3.996
					20	Gu-0		16.827		3.588
					21	Nd-1		16.417		3.443
					22	Shakdara		13.98		5.842
					23	HR-5					x
					24	Ren-1		17.572		4.98
					1	Wt-5		16.263		3.457
					2	Kondara		13.592		4.826
					3	Uod-7		18.417		4.888
					4	Oy-0		17.371		2.748
					5	An-1		18.42		4.362
					6	Sq-1		17.285		2.758
					7	CIBC-5		21.181		5.77
					8	Mt-0		14.822		2.379
					9	Sorbo		17.737		5.36
					10	Kz-9		12.989		6.195
					11	Pu2-23		18.735		6.62
					12	Col-0		11.963		3.691
					13	HR-10		14.666		5.097
					14	Ms-0		15.786		4.644
					15	CS22491		11.714		2.649
					16	CIBC-17		17.639		5.604
					17	Rmx-A180		17.154		3.474
					18	Uod-1		17.14		5.296
					19	Fei-0		19.595		5.167
					20	Gu-0		16.651		3.29
					21	Nd-1		18.39		4.911
					22	Shakdara		14.02		4.785
					23	HR-5					x
					24	Ren-1		19.28		3.242
					1	Wt-5		17.737		4.69
					2	Kondara		17.189		5.497
					3	Uod-7		15.841		2.273
					4	Oy-0		19.353		4.623
					5	An-1		19.117		4.442
					6	Sq-1		16.512		2.319
					7	CIBC-5		19.282		7.27
					8	Mt-0		13.952		4.084
					9	Sorbo		17.674		5.996
					10	Kz-9		14.04		4.448
					11	Pu2-23		16.455		4.726
					12	Col-0		17.162		5.163
					13	HR-10		16.864		6.256
					14	Ms-0		16.869		4.11
					15	CS22491		14.448		3.474
					16	CIBC-17		19.345		4.336
					17	Rmx-A180		20.615		4.768
					18	Uod-1		18.094		3.69
					19	Fei-0		17.027		2.215
					20	Gu-0		14.955		3.039
					21	Nd-1		16.527		2.684
					22	Shakdara		13.628		4.28
					23	HR-5					x
					24	Ren-1		16.972		1.549
					1	Wt-5		19.084		4.873
					2	Kondara		16.543		3.841
					3	Uod-7		9.584		2.928
					4	Oy-0		20.153		4.061
					5	An-1		19.057		4.061
					6	Sq-1		13.382		1.984
					7	CIBC-5		19.507		3.195
					8	Mt-0		14.873		2.343
					9	Sorbo		18.881		5.616
					10	Kz-9		9.915		2.259
					11	Pu2-23		14.777		3.139
					12	Col-0		18.708		4.127
					13	HR-10					x
					14	Ms-0		14.707		4.079
					15	CS22491		12.234		2.954
					16	CIBC-17		17.676		4.634
					17	Rmx-A180		18.212		2.941
					18	Uod-1		14.782		3.409
					19	Fei-0					x
					20	Gu-0		17.624		3.64
					21	Nd-1		17.955		5.109
					22	Shakdara		12.816		6.689
					23	HR-5					x
					24	Ren-1		18.609		3.342
					1	Wt-5		19.562		3.411
					1	Wt-5					gone
					2	Kondara		16.875		3.949
					3	Uod-7		21.526		4.316
					4	Oy-0		22.075		5.758
					5	An-1		20.987		4.93
					6	Sq-1		17.219		2.136
					7	CIBC-5		19.848		5.411
					8	Mt-0		14.603		3.535
					9	Sorbo		19.511		6.067
					10	Kz-9		12.668		4.272
					11	Pu2-23		15.668		3.508
					12	Col-0		13.573		0.944
					13	HR-10		14.419		4.574
					14	Ms-0		13.232		4.664
					15	CS22491		10.195		3.009
					16	CIBC-17		18.129		5.28
					17	Rmx-A180		18.654		3.342
					18	Uod-1		18.317		3.404
					19	Fei-0		16.256		1.858
					20	Gu-0		17.824		3.579
					21	Nd-1		19.098		4.716
					22	Shakdara		14.744		5.235
					23	HR-5					x
					24	Ren-1		15.924		3.061
					1	Wt-5		17.096		3.947
					2	Kondara		15.723		4.023
					3	Uod-7		19.64		3.689
					4	Oy-0		20.822		3.172
					5	An-1		21.89		6.903
					6	Sq-1		17.046		2.326
					7	CIBC-5		20.369		4.455
					8	Mt-0		15.078		3.509
					9	Sorbo		16.654		5.366
					10	Kz-9		14.312		5.011
					11	Pu2-23		16.552		5.518
					12	Col-0		13.785		3.753
					13	HR-10		14.007		4.177
					14	Ms-0		14.312		4.066
					15	CS22491		10.816		2.901
					16	CIBC-17		18.107		6.773
					17	Rmx-A180		16.436		2.814
					18	Uod-1		16.162		4.95
					19	Fei-0		17.301		3.835
					20	Gu-0		18.525		4.722
					21	Nd-1		19.976		6.247
					22	Shakdara		15.682		4.56
					23	HR-5					x
					24	Ren-1		18.307		4.513
					1	Wt-5		15.099		2.845
					2	Kondara		17.687		5.837
					3	Uod-7		14.712		4.168
					4	Oy-0		18.725		5.283
					5	An-1		19.79		4.524
					6	Sq-1		15.946		2.36
					7	CIBC-5		18.033		5.464
					8	Mt-0		14.817		3.963
					9	Sorbo		15.31		4.908
					10	Kz-9		13.017		5.276
					11	Pu2-23		14.452		3.601
					12	Col-0		12.417		4.165
					13	HR-10					x
					14	Ms-0		16.063		4.464
					15	CS22491		9.872		2.42
					16	CIBC-17		17.01		4.27
					17	Rmx-A180		18.419		2.694
					18	Uod-1		18.659		4.384
					19	Fei-0		20.711		3.787
					20	Gu-0		17.257		2.328
					21	Nd-1		20.385		5.018
					22	Shakdara		14.21		4
					23	HR-5					x
					24	Ren-1		18.35		3.639
					1	Wt-5		18.213		3.777
					2	Kondara		15.15		4.026
					3	Uod-7		18.383		4.005
					4	Oy-0		17.888		5.649
					5	An-1		21.037		5.072
					6	Sq-1		15.349		2.636
					7	CIBC-5		19.023		1.508
					8	Mt-0		14.231		3.259
					9	Sorbo		16.059		5.184
					10	Kz-9		14.294		4.838
					11	Pu2-23		16.336		4.895
					12	Col-0		18.684		4.716
					13	HR-10		19.755		7.695
					14	Ms-0		15.245		3.129
					15	CS22491		10.472		2.512
					16	CIBC-17		18.932		5.055
					17	Rmx-A180		20.799		3.705
					18	Uod-1		16.511		5.586
					19	Fei-0					x
					20	Gu-0		16.083		3.91
					21	Nd-1		18.352		4.033
					22	Shakdara		13.543		5.048
					23	HR-5		17.054		3.107
					24	Ren-1		19.609		4.138
					1	Wt-5		19.121		4.51
					2	Kondara		17.052		5.325
					3	Uod-7		18.636		3.932
					4	Oy-0		19.36		4.573
					5	An-1		12.53		6.862
					6	Sq-1		16.782		2.632
					7	CIBC-5		19.533		3.696
					8	Mt-0		16.212		5.047
					9	Sorbo		17.447		5.802
					10	Kz-9		14.422		4.737
					11	Pu2-23		15.889		4.44
					12	Col-0		14.234		2.681
					13	HR-10		15.112		4.269
					14	Ms-0		15.39		3.74
					15	CS22491		14.769		4.647
					16	CIBC-17		16.882		4.407
					17	Rmx-A180		18.354		4.039
					18	Uod-1		15.021		3.689
					19	Fei-0		20.101		3.784
					20	Gu-0		17.944		4.356
					21	Nd-1		19.895		4.428
					22	Shakdara		13.944		3.644
					23	HR-5					x
					24	Ren-1		20.677		4.076
					2	Kondara		17.073		5.037
					3	Uod-7					x
					4	Oy-0		18.875		4.433
					5	An-1		20.708		4.924
					6	Sq-1		18.914		3.26
					7	CIBC-5		20.318		5.335
					8	Mt-0		14.264		3.202
					9	Sorbo		18.125		6.29
					10	Kz-9		13.486		4.322
					11	Pu2-23		16.12		4.654
					12	Col-0		18.842		5.488
					13	HR-10		20.045		7.062
					14	Ms-0		17.198		5.706
					15	CS22491		9.607		1.945
					16	CIBC-17		16.81		5.765
					17	Rmx-A180		19.207		3.432
					18	Uod-1		16.273		4.735
					19	Fei-0					x
					20	Gu-0		16.249		4.442
					21	Nd-1		18.598		4.201
					22	Shakdara		11.389		5.388
					23	HR-5		12.484		3.196
					24	Ren-1		16.19		4.986
					1	Wt-5		15.684		2.435
					2	Kondara		14.696		4.574
					3	Uod-7		14.659		3.986
					4	Oy-0		16.321		5.111
					5	An-1		14.291		5.795
					6	Sq-1		14.729		3.767
					7	CIBC-5		16.642		6.222
					8	Mt-0		13.463		4.629
					9	Sorbo		14.117		7.216
					10	Kz-9		10.751		4.562
					11	Pu2-23		14.447		4.585
					12	Col-0		13.762		4.366
					13	HR-10		12.684		4.019
					14	Ms-0		14.601		4.206
					15	CS22491		10.225		4.894
					16	CIBC-17		12.709		6.248
					17	Rmx-A180		15.727		4.924
					18	Uod-1		13.302		5.232
					19	Fei-0		16.356		4.586
					20	Gu-0		14.814		5.58
					21	Nd-1		14.195		5.589
					22	Shakdara		12.358		6.105
					23	HR-5		13.772		3.02
					24	Ren-1		17.796		4.991
					1	Wt-5		16.361		3.064
					2	Kondara		17.483		7.235
					3	Uod-7		16.676		4.322
					4	Oy-0		17.387		5.094
					5	An-1		15.012		4.321
					6	Sq-1		16.761		4.341
					7	CIBC-5		16.586		5.895
					8	Mt-0		13.171		3.339
					9	Sorbo		14.063		4.428
					10	Kz-9		8.835		2.867
					11	Pu2-23		14.842		4.91
					12	Col-0		13.025		4.255
					13	HR-10		13.097		3.084
					14	Ms-0		13.001		2.73
					15	CS22491		11.525		3.556
					16	CIBC-17		14.67		5.424
					17	Rmx-A180		13.941		3.845
					18	Uod-1		15.232		5.686
					19	Fei-0		17.163		4.48
					20	Gu-0		16.426		5.121
					21	Nd-1		16.362		5.515
					22	Shakdara		17.457		5.889
					23	HR-5					x
					24	Ren-1		16.54		3.967
					1	Wt-5		15.565		1.846
					2	Kondara		13.489		4.162
					3	Uod-7		16.724		3.76
					4	Oy-0		17.373		7.099
					5	An-1		10.011		8.087
					6	Sq-1					x
					7	CIBC-5		15.609		4.696
					8	Mt-0		13.913		2.538
					9	Sorbo		14.613		4.312
					10	Kz-9		11.253		5.008
					11	Pu2-23		14.615		3.159
					12	Col-0		13.214		4.352
					13	HR-10		17.073		6.944
					14	Ms-0		13.267		4.045
					15	CS22491		10.984		3.093
					16	CIBC-17		13.86		4.333
					17	Rmx-A180		16.702		2.565
					18	Uod-1		15.644		5.017
					19	Fei-0		16.208		4.253
					20	Gu-0		14.701		4.131
					21	Nd-1		15.365		5.357
					22	Shakdara		11.927		4.164
					23	HR-5		16.51		4.728
					24	Ren-1		15.922		4.309
					1	Wt-5		19.319		4.336
					2	Kondara		15.353		5.985
					3	Uod-7		16.563		4.582
					4	Oy-0		19.792		6.335
					5	An-1		15.305		4.535
					6	Sq-1		10.669		2.677
					7	CIBC-5		16.073		5.958
					8	Mt-0					x
					9	Sorbo		15.964		4.573
					10	Kz-9		12.088		4.646
					11	Pu2-23		12.615		3.711
					12	Col-0		13.895		4.081
					13	HR-10		13.632		4.05
					14	Ms-0		13.737		4.002
					15	CS22491		11.304		4.601
					16	CIBC-17		15.834		4.944
					17	Rmx-A180		16.51		3.284
					18	Uod-1		13.483		3.755
					19	Fei-0		17.765		3.355
					20	Gu-0		17.322		6.057
					21	Nd-1		17.215		5.329
					22	Shakdara		13.984		4.708
					23	HR-5		14.513		4.12
					24	Ren-1		16.937		3.668
					1	Wt-5		15.24		4.135
					1	Wt-5		19.117		4.061
					2	Kondara		14.591		4.423
					3	Uod-7		17.421		5.318
					4	Oy-0		20.842		5.475
					5	An-1		17.536		4.645
					6	Sq-1		16.858		3.08
					7	CIBC-5		19.72		6.946
					8	Mt-0		15.514		3.814
					9	Sorbo		16.781		6.347
					10	Kz-9		12.305		4.686
					11	Pu2-23		16.429		5.987
					12	Col-0		19.15		4.948
					13	HR-10		16.053		4.814
					14	Ms-0		12.514		3.78
					15	CS22491		11.806		3.175
					16	CIBC-17		17.387		4.943
					17	Rmx-A180		14.434		2.638
					18	Uod-1		16.323		4.205
					19	Fei-0		17.875		3.8
					20	Gu-0		16.354		3.197
					21	Nd-1		15.836		3.254
					22	Shakdara		11.408		3.732
					23	HR-5		17.324		3.43
					24	Ren-1		18.317		2.842
					1	Wt-5		19.051		3.096
					2	Kondara		18.302		5.177
					3	Uod-7		14.052		4.361
					4	Oy-0		20.073		4.729
					5	An-1		14.623		7.186
					6	Sq-1		14.007		2.635
					7	CIBC-5		20.293		6.156
					8	Mt-0		13.093		3.606
					9	Sorbo		15.868		6.351
					10	Kz-9		15.175		5.008
					11	Pu2-23		13.938		4.565
					12	Col-0		16.79		4.291
					13	HR-10		23.426		4.787
					14	Ms-0		15.075		3.861
					15	CS22491		10.322		2.089
					16	CIBC-17		16.833		4.653
					17	Rmx-A180		15.334		3.232
					18	Uod-1		17.779		4.918
					19	Fei-0		18.786		4.936
					20	Gu-0		17.388		4.149
					21	Nd-1		18.016		2.429
					22	Shakdara		15.151		6.342
					23	HR-5		15.645		3.657
					24	Ren-1		16.95		2.904
					1	Wt-5		14.958		2.118
					2	Kondara		17.197		6.28
					3	Uod-7		13.51		2.561
					4	Oy-0		20.011		4.554
					5	An-1		20.745		6.419
					6	Sq-1		16.488		1.795
					7	CIBC-5		20.777		6.531
					8	Mt-0		15.577		3.899
					9	Sorbo		16.544		4.793
					10	Kz-9		14.357		5.113
					11	Pu2-23		15.158		3.45
					12	Col-0		16.601		3.803
					13	HR-10		18.527		6.264
					14	Ms-0		14.913		3.88
					15	CS22491		13.016		4.368
					16	CIBC-17		17.803		4.057
					17	Rmx-A180		16.201		2.172
					18	Uod-1					x
					19	Fei-0		16.529		4.949
					20	Gu-0		18.989		4.411
					21	Nd-1		18.977		5.543
					22	Shakdara		15.128		5.816
					23	HR-5		17.572		4.051
					24	Ren-1		16.497		3.599
					1	Wt-5		19.093		3.382
					2	Kondara		16.528		4.366
					3	Uod-7		18.97		4.314
					4	Oy-0		20.872		5.704
					5	An-1		20.683		4.517
					6	Sq-1		17.672		3.023
					7	CIBC-5		20.587		5.101
					8	Mt-0		15.521		3.652
					9	Sorbo		16.078		5.447
					10	Kz-9		0.214		0.407
					11	Pu2-23		15.965		4.097
					12	Col-0		18.88		4.135
					13	HR-10		19.121		6.978
					14	Ms-0		16.212		5.446
					15	CS22491		13.148		3.941
					16	CIBC-17		18.658		6.62
					17	Rmx-A180		18.066		3.213
					18	Uod-1		15.785		5.728
					19	Fei-0		18.213		5.018
					20	Gu-0		14.383		4.568
					21	Nd-1		20.908		4.708
					22	Shakdara		14.423		5.614
					23	HR-5					x
					24	Ren-1		20.294		4.103
					1	Wt-5		18.486		4.207
					2	Kondara		15.696		4.576
					3	Uod-7		19.634		3.926
					4	Oy-0		18.77		5.328
					5	An-1		18.594		6.43
					6	Sq-1		15.259		2.644
					7	CIBC-5		19.419		4.778
					8	Mt-0		14.861		4.321
					9	Sorbo		18.565		7.777
					10	Kz-9		14.327		3.66
					11	Pu2-23		15.75		4.28
					12	Col-0		18.008		4.93
					13	HR-10		14.276		3.861
					14	Ms-0		12.21		3.313
					15	CS22491		11.639		5.276
					16	CIBC-17		18.025		6.482
					17	Rmx-A180		18.607		3.766
					18	Uod-1		17.297		5.628
					19	Fei-0		18.008		3.848
					20	Gu-0		17.182		3.702
					21	Nd-1		19.884		3.811
					22	Shakdara		13.256		4.291
					23	HR-5		15.781		2.313
					24	Ren-1		20.937		4.65
					2	Kondara		18.242		7.035
					3	Uod-7		16.812		5.044
					4	Oy-0		19.37		4.362
					5	An-1		17.262		4.142
					6	Sq-1		14.636		1.807
					7	CIBC-5		20.784		7.658
					8	Mt-0		13.901		2.81
					9	Sorbo		20.055		7.038
					10	Kz-9		14.533		2.985
					11	Pu2-23		15.385		2.724
					12	Col-0		16.779		2.883
					13	HR-10		18.025		3.219
					14	Ms-0		15.439		5.336
					15	CS22491		13.02		2.592
					16	CIBC-17		17.081		3.064
					17	Rmx-A180		18.27		3.695
					18	Uod-1		14.878		3.58
					19	Fei-0		18.88		3.747
					20	Gu-0		17.29		3.582
					21	Nd-1		16.698		5.161
					22	Shakdara		15.865		6.002
					23	HR-5					x
					24	Ren-1		18.241		3.384
					1	Wt-5		19.026		2.926
					2	Kondara		14.486		4.557
					3	Uod-7		17.855		3.259
					4	Oy-0		21.701		3.184
					5	An-1		14.37		6.658
					6	Sq-1		11.649		3.695
					7	CIBC-5		19.512		5.979
					8	Mt-0		15.703		4.747
					9	Sorbo		17.52		3.65
					10	Kz-9		13.405		4.625
					11	Pu2-23		16.48		4.729
					12	Col-0		16.382		4.054
					13	HR-10		13.852		2.832
					14	Ms-0		15.734		4.115
					15	CS22491		13.905		2.949
					16	CIBC-17		18.142		4.894
					17	Rmx-A180		18.435		3.241
					18	Uod-1		17.858		6.275
					19	Fei-0		15.6		2.71
					20	Gu-0					gone
					21	Nd-1		17.17		2.442
					22	Shakdara		14.836		5.763
					23	HR-5					x
					24	Ren-1		17.824		2.79
					1	Wt-5		19.948		1.762
					2	Kondara		15.673		5.029
					3	Uod-7		13.846		3.73
					4	Oy-0		16.993		5.758
					5	An-1		20.854		4.845
					6	Sq-1		16.253		2.553
					7	CIBC-5		19.905		6.264
					8	Mt-0		11.097		2.498
					9	Sorbo		16.768		5.963
					10	Kz-9		12.025		3.041
					11	Pu2-23		17.001		6.126
					12	Col-0		18.117		3.518
					13	HR-10		15.903		5.348
					14	Ms-0		10.78		0	no root
					15	CS22491					x
					16	CIBC-17		19.197		5.002
					17	Rmx-A180		19.206		2.751
					18	Uod-1		16.537		4.958
					19	Fei-0				0	x
					20	Gu-0		15.512		4.848
					21	Nd-1		21.399		7.111
					22	Shakdara		12.405		4.984
					23	HR-5		15.86		3.55
					24	Ren-1		17.805		4.839
					1	Wt-5		17.67		2.703
					2	Kondara				0	x
					3	Uod-7		14.499		2.726
					4	Oy-0		19.14		5.004
					5	An-1		19.624		6.998
					6	Sq-1		11.522		1.712
					7	CIBC-5		20.188		8.217
					8	Mt-0		15.426		3.906
					9	Sorbo		16.729		7.899
					10	Kz-9		11.784		5.158
					11	Pu2-23		13.028		2.586
					12	Col-0		15.932		3.561
					13	HR-10		20.292		7.26
					14	Ms-0		17.236		6.134
					15	CS22491				0	f
					16	CIBC-17				0	f
					17	Rmx-A180		18.345		3.962
					18	Uod-1		17.579		6.518
					19	Fei-0		15.515		3.889
					20	Gu-0		15.956		2.909
					21	Nd-1		19.361		5.624
					22	Shakdara		11.592		4.468
					23	HR-5				0	x
					24	Ren-1		18.12		4.57
					1	Wt-5		17.834		3.376
					2	Kondara		13.883		5.031
					3	Uod-7		13.938		2.976
					4	Oy-0		18.321		5.749
					5	An-1		16.431		6.485
					6	Sq-1		15.949		1.626
					7	CIBC-5		19.204		5.076
					8	Mt-0		17.211		3.813
					9	Sorbo		16.897		5.62
					10	Kz-9				0	x
					11	Pu2-23		14.525		3.812
					12	Col-0		17.433		3.409
					13	HR-10		14.025		4.183
					14	Ms-0		15.817		3.806
					15	CS22491		11.962		3.289
					16	CIBC-17		18.912		4.817
					17	Rmx-A180		14.742		3.92
					18	Uod-1		15.905		4.399
					19	Fei-0				0.227	x
					20	Gu-0		18.399		3.933
					21	Nd-1		18.316		3.498
					22	Shakdara		12.511		4.797
					23	HR-5		19.097		3.84
					24	Ren-1		17.434		3.185
					1	Wt-5		16.943		2.759
					1	Wt-5		17.05		4.795
					2	Kondara		17.649		5.556
					3	Uod-7		19.061		3.977
					4	Oy-0		19.746		5.191
					5	An-1		19.412		5.583
					6	Sq-1		18.273		2.268
					7	CIBC-5		19.158		5.447
					8	Mt-0		15.125		2.877
					9	Sorbo		16.546		4.872
					10	Kz-9		12.915		4.183
					11	Pu2-23		16.729		5.049
					12	Col-0		17.106		3.133
					13	HR-10		15.84		3.381
					14	Ms-0		15.824		5.668
					15	CS22491		13.558		4.059
					16	CIBC-17		19.212		5.039
					17	Rmx-A180		17.999		2.562
					18	Uod-1		17.152		5.014
					19	Fei-0				0	x
					20	Gu-0		16.156		3.001
					21	Nd-1		18.187		5.812
					22	Shakdara		14.066		6.219
					23	HR-5		18.49		2.546
					24	Ren-1		18.087		3.286
					1	Wt-5		18.813		3.373
					2	Kondara		17.762		6.252
					3	Uod-7		17.716		5.516
					4	Oy-0		19.08		2.476
					5	An-1		16.887		3.728
					6	Sq-1		15.949		2.541
					7	CIBC-5		19.334		4.682
					8	Mt-0		16.22		3.129
					9	Sorbo		16.864		4.25
					10	Kz-9		13.799		4.236
					11	Pu2-23		15.577		5.398
					12	Col-0		16.469		3.879
					13	HR-10		19.727		5.355
					14	Ms-0		17.228		5.009
					15	CS22491		9.59		2.799
					16	CIBC-17		18.786		5.046
					17	Rmx-A180		17.267		3.497
					18	Uod-1		17.098		6.6
					19	Fei-0		17.712		3.684
					20	Gu-0		14.946		3.742
					21	Nd-1		20.863		6.3
					22	Shakdara		14.667		5.156
					23	HR-5		17.179		4.745
					24	Ren-1		18.159		4.195
					1	Wt-5		17.296		2.123
					2	Kondara		15.457		5.165
					3	Uod-7		18.322		4.125
					4	Oy-0		17.004		4.901
					5	An-1		17.251		5.555
					6	Sq-1		17.934		2.267
					7	CIBC-5		18.983		6.05
					8	Mt-0		14.466		3.528
					9	Sorbo		16.241		6.152
					10	Kz-9		12.842		4.926
					11	Pu2-23		13.102		2.822
					12	Col-0		17.394		4.29
					13	HR-10		13.742		3.222
					14	Ms-0		14.969		4.769
					15	CS22491		10.561		2.812
					16	CIBC-17		18.702		5.796
					17	Rmx-A180		18.267		3.718
					18	Uod-1		15.564		3.994
					19	Fei-0		18.553		1.66
					20	Gu-0		17.326		4.146
					21	Nd-1		19.924		4.642
					22	Shakdara		12.443		7.377
					23	HR-5				0	x
					24	Ren-1		21.904		6.004
					1	Wt-5		18.103		5.269
					2	Kondara		16.42		6.77
					3	Uod-7		19.644		6.447
					4	Oy-0		18.145		4.803
					5	An-1		17.181		4.788
					6	Sq-1		16.763		2.634
					7	CIBC-5		18.531		5.073
					8	Mt-0		15.153		3.341
					9	Sorbo		16.203		4.787
					10	Kz-9		14.195		4.402
					11	Pu2-23		16.1		4.217
					12	Col-0		18.428		4.108
					13	HR-10		16.006		4.845
					14	Ms-0		15.448		4.058
					15	CS22491		12.292		3.148
					16	CIBC-17		15.84		3.474
					17	Rmx-A180		19.374		2.945
					18	Uod-1		13.203		4.298
					19	Fei-0		20.307		4.266
					20	Gu-0		17.74		4.552
					21	Nd-1		19.41		5.978
					22	Shakdara		14.845		4.523
					23	HR-5				0.113	x
					24	Ren-1		19		2.64
					1	Wt-5		19.895		3.533
					2	Kondara		17.248		5.859
					3	Uod-7		16.913		3.656
					4	Oy-0		20.502		4.178
					5	An-1		17.003		5.286
					6	Sq-1		18.385		2.628
					7	CIBC-5		19.663		6.14
					8	Mt-0		19.588		4.699
					9	Sorbo		16.717		5.536
					10	Kz-9		13.873		4.21
					11	Pu2-23		14.565		3.293
					12	Col-0		19.102		4.835
					13	HR-10				0	x
					14	Ms-0		15.589		2.422
					15	CS22491				0.409	gone
					16	CIBC-17				0.409	gene
					17	Rmx-A180		17.802		3.07
					18	Uod-1		17.595		6.336
					19	Fei-0		17.447		3.411
					20	Gu-0		16.653		3.201
					21	Nd-1		19.633		3.588
					22	Shakdara		14.845		4.857
					23	HR-5				0.113	x
					24	Ren-1		19.004		3.686
					2	Kondara		17.885		5.717
					3	Uod-7		18.482		3.563
					4	Oy-0		18.298		4.96
					5	An-1		20.028		5.5
					6	Sq-1		16.514		1.756
					7	CIBC-5		18.889		6.473
					8	Mt-0		14.97		2.977
					9	Sorbo		18.64		7.103
					10	Kz-9					x
					11	Pu2-23		15.877		5.239
					12	Col-0		16.611		2.881
					13	HR-10		20.528		6.742
					14	Ms-0		14.074		4.815
					15	CS22491		12.884		4.2
					16	CIBC-17		17.376		5.439
					17	Rmx-A180		14.803		2.729
					18	Uod-1		15.534		2.688
					19	Fei-0				0.113	x
					20	Gu-0		18.374		3.908
					21	Nd-1		20.347		5.215
					22	Shakdara		13.259		5.274
					23	HR-5				0.376	x
					24	Ren-1		19.527		4.278
					1	Wt-5		18.493		2.232
					2	Kondara		16.379		6.17
					3	Uod-7		17.721		1.775
					4	Oy-0		18.845		5.198
					5	An-1		17.555		5.311
					6	Sq-1		17.748		2.776
					7	CIBC-5		17.245		4.602
					8	Mt-0		16.247		3.506
					9	Sorbo		17.735		5.858
					10	Kz-9		12.035		3.752
					11	Pu2-23				0	f
					12	Col-0				0	f
					13	HR-10				0	x
					14	Ms-0		14.618		4.518
					15	CS22491		13.004		4.884
					16	CIBC-17		17.289		4.79
					17	Rmx-A180		14.43		1.859
					18	Uod-1		15.09		4.582
					19	Fei-0		16.569		2.519
					20	Gu-0		17.734		5.103
					21	Nd-1		19.226		5.85
					22	Shakdara		13.55		5.813
					23	HR-5				0.227	x
					24	Ren-1		18.445		4.468
					1	Wt-5		16.281		3.312
					2	Kondara		15.952		5.647
					3	Uod-7		15.188		4.043
					4	Oy-0		19.447		3.846
					5	An-1		19.177		4.542
					6	Sq-1		18.852		3.524
					7	CIBC-5		18.873		4.543
					8	Mt-0		15.346		3.294
					9	Sorbo		17.5		5.773
					10	Kz-9		12.292		3.482
					11	Pu2-23		14.99		4.335
					12	Col-0		16.98		4.034
					13	HR-10		13.214		4.587
					14	Ms-0		15.182		4.575
					15	CS22491		17.21		4.443
					16	CIBC-17		16.99		3.65
					17	Rmx-A180		17.126		2.746
					18	Uod-1		14.788		3.253
					19	Fei-0		0.263		0
					20	Gu-0		18.022		4.685
					21	Nd-1		19.692		5.556
					22	Shakdara				5.282	2
					23	HR-5		12.754		1.708
					24	Ren-1		16.006		3.163
					1	Wt-5		19.646		3.537
					2	Kondara		16.894		6.922
					3	Uod-7		16.013		3.797
					4	Oy-0		17.385		6.028
					5	An-1		18.872		6.121
					6	Sq-1		17.849		2.801
					7	CIBC-5		18.14		4.566
					8	Mt-0		15.534		3.586
					9	Sorbo		16.463		5.912
					10	Kz-9		12.083		3.561
					11	Pu2-23		18.192		3.132
					12	Col-0		15		3.265
					13	HR-10		12.703		7.309
					14	Ms-0		13.919		4.492
					15	CS22491		11.013		2.773
					16	CIBC-17		18.42		3.659
					17	Rmx-A180				0	x
					18	Uod-1		16.181		3.99
					19	Fei-0		16.778		5.313
					20	Gu-0		15.44		3.588
					21	Nd-1		16.757		3.723
					22	Shakdara		13.72		4.914
					23	HR-5				0	x
					24	Ren-1		17.188		3.523
					1	Wt-5		19.498		3.368
					2	Kondara		17.519		4.954
					3	Uod-7		18.574		4.146
					4	Oy-0		19.871		4.901
					5	An-1		16.846		4.354
					6	Sq-1		15.617		2.749
					7	CIBC-5		19.876		3.992
					8	Mt-0		14.956		3.528
					9	Sorbo		16.796		5.046
					10	Kz-9		13.787		4.384
					11	Pu2-23		16.323		4.036
					12	Col-0		16.41		3.8
					13	HR-10		14.696		2.748
					14	Ms-0		14.028		3.572
					15	CS22491		12.524		3.327
					16	CIBC-17		18.224		3.58
					17	Rmx-A180		15.334		2.319
					18	Uod-1		15.367		3.257
					19	Fei-0				0	x
					20	Gu-0		17.536		3.459
					21	Nd-1		18.409		4.174
					22	Shakdara		12.671		4.723
					23	HR-5				0	x
					24	Ren-1		19.015		4.369
					1	Wt-5		19.218		3.851
2
2
2	3							14.772		3.271
2	3							12.792		2.431
2	3							14.912		3.581
2	3							19.157		5.934
2	3									0	x
2	3							16.356		4.522
2	3							14.414		3.578
2	3							13.285		5.712
2	3							15.561		3.765
2	3							11.41		2.908
2	3							17.507		2.671
2	3							12.226		2.303
2	3							16.752		5.865
2	3							14.78		3.308
2	3							16.955		5.064
2	3							19.312		5.117
2	3							13.141		3.43
2	3							15.356		4.968
2	3							14.379		3.07
2	3							18.901		4.833
2	3							13.325		3.348
2	3							14.851		4.228
2	3							15.255		3.989
2	3							13.927		3.316
2	3							16.458		4.566
2	3							13.485		3.922
2	3									0	x
2	3							19.095		5.308
2	3									0	x
2	3							15.841		5.698
2	3							15.667		5.07
2	3							13.329		5.627
2	3									0	x
2	3							16.688		5.114
2	3							18.612		3.879
2	3							16.75		2.143
2	3							16.217		5.408
2	3							15.691		5.003
2	3							15.039		3.59
2	3							19.028		5.292
2	3							9.907		3.335
2	3							14.107		3.747
2	3							18.013		4.186
2	3							17.711		3.77
2	3									0.113	x
2	3							17.447		4.66
2	3							13.729		5.316
2	3							13.749		4.07
2	3							17.14		4.437
2	3							13.349		4.285
2	3							13.949		3.041
2	3							18.709		6.372
2	3									0	x
2	3							15.724		4.91
2	3							14.211		5.152
2	3							12.435		4.614
2	3									0	x
2	3							17.081		4.939
2	3							14.367		2.798
2	3							16.287		3.51
2	3							16.517		6.775
2	3							14.014		3.071
2	3							13.772		4.414
2	3							17.189		6.571
2	3							11.349		3.881
2	3							12.764		2.185
2	3							16.217		3.963
2	3							19.729		5.397
2	3									0	x
2	3							16.462		6.281
2	3							13.726		4.206
2	3							14.392		3.451
2	3							14.716		2.25
2	3							13.013		5.168
2	3							17.286		7.247
2	3							16.306		4.135
2	3							14.595		4.355
2	3							16.794		5.792
2	3							13.23		4.57
2	3							13.462		4.849
2	3							17.133		4.1
2	3							17.58		4.988
2	3							15.188		2.801
2	3							17.074		3.356
2	3							15.612		6.646
2	3							15.568		4.273
2	3							14.913		4.355
2	3							16.589		7.349
2	3							10.471		3.145
2	3							14.87		3.89
2	3							15.531		3.712
2	3									0.113	x
2	3									0.113	x
2	3							16.723		4.779
2	3							15.15		5.836
2	3							15.107		5.526
2	3							15.365		3.719
2	3							14.453		4.293
2	3									0	x
2	3							15.708		4.871
2	3							17.955		3.26
2	3							17.301		5.448
2	3							16.076		2.871
2	3							14.381		6.26
2	3							17.026		3.303
2	3							18.022		4.53
2	3							17.146		2.454
2	3							18.675		3.036
2	3							16.431		5.403
2	3							17.149		3.552
2	3							14.52		2.741
2	3									0	f
2	3							15.319		4.4
2	3							15.356		4.862
2	3							18.749		3.776
2	3							19.195		5.817
2	3							12.04		2.636
2	3							19.047		5.907
2	3							17.458		7.502
2	3							13.809		3.765
2	3							16.183		4.171
2	3							17.178		4.885
2	3							20.3		5.66
2	3									0	x
2	3							19.031		3.982
2	3							14.685		3.028
2	3							11.115		4.084
2	3									0	x
2	3							15.892		3.064
2	3							16.67		1.708
2	3							19.045		3.902
2	3							17.204		4.964
2	3							18.122		3.488
2	3							17.967		1.353
2	3							18.75		3.76
2	3							14.829		3.63
2	3							15.453		5.254
2	3							19.164		3.076
2	3							18.255		5.239
2	3							14.843		4.273
2	3							19.167		3.436
2	3							17.705		5.257
2	3							15.22		3.068
2	3							19.538		3.462
2	3										no seed
2	3							15.67		3.347
2	3							19.374		3.227
2	3									0	x
2	3									0	x
2	3							16.684		4.016
2	3							14.221		4.161
2	3							19.366		3.946
2	3							16.647		4.754
2	3							18.636		3.152
2	3							18.637		3.701
2	3							17.733		6.101
2	3							17.129		2.958
2	3							17.627		4.248
2	3							19.02		6.202
2	3							11.826		2.788
2	3							14.19		4.202
2	3							19.689		3.173
2	3							18.304		1.73
2	3									0	x
2	3									0	none
2	3									0	none
2	3									0	none
2	3									0	none
2	3									0	none
2	3							17.389		2.373
2	3							18.958		4.99
2	3									0	x
2	3							21.204		4.732
2	3							12.076		2.714
2	3							13.993		4.705
2	3							14.61		2.448
2	3							15.522		3.192
2	3							16.856		2.764
2	3							12.163		2.631
2	3							17.852		4.117
2	3							16.18		3.112
2	3							17.268		3.883
2	3							19.262		4.62
2	3							12.137		4.38
2	3							15.335		4.364
2	3							18.133		2.938
2	3							16.28		4.203
2	3							10.768		3.041
2	3							18.818		3.336
2	3							15.796		4.302
2	3							13.931		4.106
2	3							20.537		3.762
2	3							16.814		5.208
2	3									0	x
2	3							20.098		5.505
2	3									0	x
2	3							15.958		1.749
2	3							15.431		3.493
2	3							14.039		6.069
2	3							16.794		3.939
2	3							21.254		5.578
2	3							15.298		2.21
2	3							14.545		3.244
2	3							17.789		5.801
2	3							18.493		5.937
2	3							18.647		3.802
2	3							19.652		7.692
2	3							12.979		3.151
2	3							16.442		5.821
2	3							14.489		4.817
2	3							18.214		3.895
2	3							5.82		1.86
2	3							20.187		5.185
2	3							14.877		4.695
2	3							16.019		4.487
2	3							7.913		2.153
2	3							16.437		6.522
2	3							16.453		8.91
2	3							17.981		4.513
2	3									0	x
2	3							16.787		3.608
2	3							15.165		3.246
2	3							12.889		3.935
2	3							17.81		3.833
2	3							18.658		4.332
2	3									0	x
2	3							18.228		4.095
2	3							19.164		7.149
2	3							17.997		5.032
2	3							14.777		2.936
2	3							16.673		4.297
2	3							12.479		5.077
2	3							18.358		8.131
2	3							15.675		3.761
2	3							21.606		5.343
2	3									0	2
2	3							19.551		5.902
2	3							15.583		4.869
2	3							14.518		4.509
2	3							22.452		6.039
2	3							20.254		5.081
2	3							14.844		4.048
2	3							17.792		3.888
2	3							19.852		6.394
2	3									0	x
2	3							16.689		4.235
2	3							16.582		2.873
2	3							12.838		3.695
2	3							17.463		3.893
2	3							17.313		3.913
2	3							13.482		2.036
2	3							18.349		3.333
2	3							19.411		9.29
2	3							15.399		2.468
2	3							18.826		4.468
2	3							18.399		5.053
2	3							11.945		3.968
2	3							13.81		3.053
2	3							18.458		3.763
2	3							19.391		3.932
2	3							11.859		3.507
2	3							17.838		4.378
2	3							13.43		4.061
2	3							16.431		5.397
2	3							14.844		3.49
2	3							15.915		4.17
2	3							16.724		3.665
2	3							19.255		4.662
2	3							15.664		4.08
2	3							16.199		1.673
2	3							14.609		3.924
2	3							11.706		4.233
2	3							18.244		3.424
2	3							18.127		4.569
2	3							13.813		2.079
2	3							17.381		3.392
2	3							18.363		5.687
2	3							17.632		4.391
2	3							16.614		3.472
2	3							15.518		3.139
2	3							11.08		3.304
2	3							15.219		5.367
2	3							17.306		3.513
2	3							14.012		3.572
2	3							14.244		4.143
2	3							18.443		5.448
2	3							17.191		5.814
2	3							12.461		2.985
2	3							18.77		3.741
2	3							13.165		3.512
2	3							13.14		3.501
2	3							17.569		4.922
2	3							16.558		2.721
2	3							15.393		4.094
2	3							15.007		2.823
2	3							12.222		4.509
2	3							15.482		4.106
2	3							14.821		3.845
2	3							15.984		2.996
2	3							15.961		3.189
2	3							16.276		6.289
2	3									0	x
2	3							16.141		4.757
2	3							15.953		4.992
2	3							10.241		3.463
2	3							15.034		3.343
2	3									0	f
[truncated: 11,453 more rows]
[truncated: 1 more columns]

## Sheet: raw data
set	replicate	rack	plate	number	geno_no	genotype	position	root_length	notes	light_exposure
1	1	1	1	1	1	Ts-5	1	4.706
1	1	1	1	2	2	LL-0	2	1.565
1	1	1	1	3	3	C24	3	3.411
1	1	1	1	4	4	Lz-0	4	2.467
1	1	1	1	5	5	Ler-1	5	4.553
1	1	1	1	6	6	Se-0	6	5.446
1	1	1	1	7	7	Kas-2	7	5.233
1	1	1	1	8	8	Mz-0	8	5.112
1	1	1	1	9	9	Zdr-6	9	3.08
1	1	1	1	10	10	Pro-0	10	4.221
1	1	1	2	11	11	Ct-1	1	3.469
1	1	1	2	12	12	Sq-8	2	3.948
1	1	1	2	13	13	Ga-0	3	3.513
1	1	1	2	14	14	Gy-0	4	2.367
1	1	1	2	15	15	Zdr-1	5	3.886
1	1	1	2	16	16	Br-0	6	5.095
1	1	1	2	17	17	Lp2-2	7	3.9
1	1	1	2	18	18	Wa-1	8	5.16
1	1	1	2	19	19	Bor-4	9	1.336
1	1	1	2	20	20	Wei-0	10	3.044
1	1	1	3	21	21	Ts-1	1	4.131
1	1	1	3	22	22	Col-0	2	4.409
1	1	1	3	23	23	Ren-11	3	4.084
1	1	1	3	24	24	Kin-0	4	4.582
1	1	1	3	25	1	Ts-5	5	3.602
1	1	1	3	26	2	LL-0	6	1.37
1	1	1	3	27	3	C24	7	3.99
1	1	1	3	28	4	Lz-0	8	4.18
1	1	1	3	29	5	Ler-1	9	4.87
1	1	1	3	30	6	Se-0	10	1.725
1	1	1	4	31	7	Kas-2	1		x
1	1	1	4	32	8	Mz-0	2	4.026
1	1	1	4	33	9	Zdr-6	3	2.547
1	1	1	4	34	10	Pro-0	4	3.196
1	1	1	4	35	11	Ct-1	5	4.408
1	1	1	4	36	12	Sq-8	6	4.666
1	1	1	4	37	13	Ga-0	7	3.491
1	1	1	4	38	14	Gy-0	8		f
1	1	1	4	39	15	Zdr-1	9	4.277
1	1	1	4	40	16	Br-0	10	6.593
1	1	1	5	41	17	Lp2-2	1	3.967
1	1	1	5	42	18	Wa-1	2	5.369
1	1	1	5	43	19	Bor-4	3	4.518
1	1	1	5	44	20	Wei-0	4	4.13
1	1	1	5	45	21	Ts-1	5	2.953
1	1	1	5	46	22	Col-0	6	3.756
1	1	1	5	47	23	Ren-11	7	2.666
1	1	1	5	48	24	Kin-0	8	3.859
1	1	1	5	49	1	Ts-5	9	3.774
1	1	1	5	50	2	LL-0	10	2.984
1	1	1	6	51	3	C24	1	2.621
1	1	1	6	52	4	Lz-0	2	4.986
1	1	1	6	53	5	Ler-1	3	5.981
1	1	1	6	54	6	Se-0	4	5.7
1	1	1	6	55	7	Kas-2	5	6.012
1	1	1	6	56	8	Mz-0	6	3.608
1	1	1	6	57	9	Zdr-6	7	2.831
1	1	1	6	58	10	Pro-0	8	4.624
1	1	1	6	59	11	Ct-1	9	4.888
1	1	1	6	60	12	Sq-8	10	3.774
1	1	1	7	61	13	Ga-0	1	4.114
1	1	1	7	62	14	Gy-0	2	3.282
1	1	1	7	63	15	Zdr-1	3	3.151
1	1	1	7	64	16	Br-0	4	5.651
1	1	1	7	65	17	Lp2-2	5	4.171
1	1	1	7	66	18	Wa-1	6	3.965
1	1	1	7	67	19	Bor-4	7		x
1	1	1	7	68	20	Wei-0	8	4.178
1	1	1	7	69	21	Ts-1	9	3.339
1	1	1	7	70	22	Col-0	10		x
1	1	1	8	71	23	Ren-11	1	3.128
1	1	1	8	72	24	Kin-0	2	3.91
1	1	1	8	73	1	Ts-5	3	3.572
1	1	1	8	74	2	LL-0	4	2.007
1	1	1	8	75	3	C24	5	1.878
1	1	1	8	76	4	Lz-0	6	2.065
1	1	1	8	77	5	Ler-1	7	3.762
1	1	1	8	78	6	Se-0	8	5.026
1	1	1	8	79	7	Kas-2	9	9.198
1	1	1	8	80	8	Mz-0	10	4.098
1	1	1	9	81	9	Zdr-6	1	3.267
1	1	1	9	82	10	Pro-0	2	3.658
1	1	1	9	83	11	Ct-1	3	1.929
1	1	1	9	84	12	Sq-8	4	2.929
1	1	1	9	85	13	Ga-0	5	4.209
1	1	1	9	86	14	Gy-0	6	4.398
1	1	1	9	87	15	Zdr-1	7	3.484
1	1	1	9	88	16	Br-0	8	3.988
1	1	1	9	89	17	Lp2-2	9	3.511
1	1	1	9	90	18	Wa-1	10		x
1	1	1	10	91	19	Bor-4	1	6.357
1	1	1	10	92	20	Wei-0	2	4.722
1	1	1	10	93	21	Ts-1	3	3.215
1	1	1	10	94	22	Col-0	4	3.874
1	1	1	10	95	23	Ren-11	5		x
1	1	1	10	96	24	Kin-0	6	4.853
1	1	1	10	97	1	Ts-5	7	4.394
1	1	1	10	98	2	LL-0	8	1.845
1	1	1	10	99	3	C24	9	3.501
1	1	1	10	100	4	Lz-0	10		x
1	1	2	11	101	5	Ler-1	1	5.384
1	1	2	11	102	6	Se-0	2	5.608
1	1	2	11	103	7	Kas-2	3	5.603
1	1	2	11	104	8	Mz-0	4	4.145
1	1	2	11	105	9	Zdr-6	5	4.689
1	1	2	11	106	10	Pro-0	6	3.011
1	1	2	11	107	11	Ct-1	7		can't tell
1	1	2	11	108	12	Sq-8	8		x
1	1	2	11	109	13	Ga-0	9	4.793
1	1	2	11	110	14	Gy-0	10	4.418
1	1	2	12	111	15	Zdr-1	1	3.747
1	1	2	12	112	16	Br-0	2	5.873
1	1	2	12	113	17	Lp2-2	3	2.539
1	1	2	12	114	18	Wa-1	4	2.362
1	1	2	12	115	19	Bor-4	5	4.906
1	1	2	12	116	20	Wei-0	6	4.88
1	1	2	12	117	21	Ts-1	7	4.161
1	1	2	12	118	22	Col-0	8	3.207
1	1	2	12	119	23	Ren-11	9	3.985
1	1	2	12	120	24	Kin-0	10	4.381
1	1	2	13	121	2	LL-0	1	2.868
1	1	2	13	122	3	C24	2	2.971
1	1	2	13	123	4	Lz-0	3		x
1	1	2	13	124	5	Ler-1	4	3.553
1	1	2	13	125	6	Se-0	5	7.192
1	1	2	13	126	7	Kas-2	6	8.725
1	1	2	13	127	8	Mz-0	7	3
1	1	2	13	128	9	Zdr-6	8	3.13
1	1	2	13	129	10	Pro-0	9	3.201
1	1	2	13	130	11	Ct-1	10	3.999
1	1	2	14	131	12	Sq-8	1	4.03
1	1	2	14	132	13	Ga-0	2	4.112
1	1	2	14	133	14	Gy-0	3	3.167
1	1	2	14	134	15	Zdr-1	4	6.684
1	1	2	14	135	16	Br-0	5	4.933
1	1	2	14	136	17	Lp2-2	6	3.336
1	1	2	14	137	18	Wa-1	7		x
1	1	2	14	138	19	Bor-4	8	3.954
1	1	2	14	139	20	Wei-0	9	2.622
1	1	2	14	140	21	Ts-1	10	3.165
1	1	2	15	141	22	Col-0	1	4.229
1	1	2	15	142	23	Ren-11	2	3.818
1	1	2	15	143	24	Kin-0	3	4.777
1	1	2	15	144	1	Ts-5	4	4.327
1	1	2	15	145	2	LL-0	5	2.403
1	1	2	15	146	3	C24	6	2.716
1	1	2	15	147	4	Lz-0	7	3.39
1	1	2	15	148	5	Ler-1	8	4.266
1	1	2	15	149	6	Se-0	9	3.896
1	1	2	15	150	7	Kas-2	10		x
1	1	2	16	151	8	Mz-0	1	2.223
1	1	2	16	152	9	Zdr-6	2	3.329
1	1	2	16	153	10	Pro-0	3	3.146
1	1	2	16	154	11	Ct-1	4	4.256
1	1	2	16	155	12	Sq-8	5	6.119
1	1	2	16	156	13	Ga-0	6	3.179
1	1	2	16	157	14	Gy-0	7	3.027
1	1	2	16	158	15	Zdr-1	8	5.226
1	1	2	16	159	16	Br-0	9	5.188
1	1	2	16	160	17	Lp2-2	10	4.86
1	1	2	17	161	18	Wa-1	1		x
1	1	2	17	162	19	Bor-4	2	4.852
1	1	2	17	163	20	Wei-0	3	3.623
1	1	2	17	164	21	Ts-1	4	2.696
1	1	2	17	165	22	Col-0	5	3.074
1	1	2	17	166	23	Ren-11	6	1.693
1	1	2	17	167	24	Kin-0	7	4.557
1	1	2	17	168	1	Ts-5	8	5.284
1	1	2	17	169	2	LL-0	9	1.449
1	1	2	17	170	3	C24	10	2.004
1	1	2	18	171	4	Lz-0	1		x
1	1	2	18	172	5	Ler-1	2	3.05
1	1	2	18	173	6	Se-0	3	5.555
1	1	2	18	174	7	Kas-2	4	8.458
1	1	2	18	175	8	Mz-0	5	2.382
1	1	2	18	176	9	Zdr-6	6	4.492
1	1	2	18	177	10	Pro-0	7		x
1	1	2	18	178	11	Ct-1	8	3.673
1	1	2	18	179	12	Sq-8	9	1.922
1	1	2	18	180	13	Ga-0	10	4.862
1	1	2	19	181	14	Gy-0	1	3.523
1	1	2	19	182	15	Zdr-1	2	7.54
1	1	2	19	183	16	Br-0	3	7.331
1	1	2	19	184	17	Lp2-2	4	3.668
1	1	2	19	185	18	Wa-1	5	6.017
1	1	2	19	186	19	Bor-4	6	4.85
1	1	2	19	187	20	Wei-0	7	4.221
1	1	2	19	188	21	Ts-1	8	2.712
1	1	2	19	189	22	Col-0	9	3.612
1	1	2	19	190	23	Ren-11	10	2.823
1	1	2	20	191	24	Kin-0	1	5.59
1	1	2	20	192	1	Ts-5	2	3.834
1	1	2	20	193	2	LL-0	3	2.598
1	1	2	20	194	3	C24	4	2.955
1	1	2	20	195	4	Lz-0	5	4.965
1	1	2	20	196	5	Ler-1	6	3.816
1	1	2	20	197	6	Se-0	7	2.301
1	1	2	20	198	7	Kas-2	8	4.959
1	1	2	20	199	8	Mz-0	9	2.65
1	1	2	20	200	9	Zdr-6	10	3.132
1	1	3	21	201	10	Pro-0	1	3.6
1	1	3	21	202	11	Ct-1	2	3.215
1	1	3	21	203	12	Sq-8	3	5.49
1	1	3	21	204	13	Ga-0	4	3.867
1	1	3	21	205	14	Gy-0	5	3.563
1	1	3	21	206	15	Zdr-1	6	5.983
1	1	3	21	207	16	Br-0	7	4.466
1	1	3	21	208	17	Lp2-2	8	2.838
1	1	3	21	209	18	Wa-1	9	5.674
1	1	3	21	210	19	Bor-4	10	3.176
1	1	3	22	211	20	Wei-0	1	2.411
1	1	3	22	212	21	Ts-1	2	2.507
1	1	3	22	213	22	Col-0	3	4.13
1	1	3	22	214	23	Ren-11	4	3.026
1	1	3	22	215	24	Kin-0	5	3.178
1	1	3	22	216	1	Ts-5	6	3.548
1	1	3	22	217	2	LL-0	7	2.486
1	1	3	22	218	3	C24	8	2.831
1	1	3	22	219	4	Lz-0	9	4.709
1	1	3	22	220	5	Ler-1	10	4.513
1	1	3	23	221	6	Se-0	1	4.244
1	1	3	23	222	7	Kas-2	2	8.685
1	1	3	23	223	8	Mz-0	3	5.11
1	1	3	23	224	9	Zdr-6	4	3.693
1	1	3	23	225	10	Pro-0	5	3.845
1	1	3	23	226	11	Ct-1	6	3.84
1	1	3	23	227	12	Sq-8	7	3.897
1	1	3	23	228	13	Ga-0	8		can't tell
1	1	3	23	229	14	Gy-0	9	3.371
1	1	3	23	230	15	Zdr-1	10	4.414
1	1	3	24	231	16	Br-0	1	5.995
1	1	3	24	232	17	Lp2-2	2	3.871
1	1	3	24	233	18	Wa-1	3		x
1	1	3	24	234	19	Bor-4	4	5.101
1	1	3	24	235	20	Wei-0	5	4.544
1	1	3	24	236	21	Ts-1	6	3.188
1	1	3	24	237	22	Col-0	7	2.519
1	1	3	24	238	23	Ren-11	8	3.293
1	1	3	24	239	24	Kin-0	9	6.137
1	1	3	24	240	1	Ts-5	10	5.052
1	1	3	25	241	1	Ts-5	1	5.268
1	1	3	25	242	2	LL-0	2	2.056
1	1	3	25	243	3	C24	3	2.599
1	1	3	25	244	4	Lz-0	4	2.635
1	1	3	25	245	5	Ler-1	5	4.179
1	1	3	25	246	6	Se-0	6	5.279
1	1	3	25	247	7	Kas-2	7	7.873
1	1	3	25	248	8	Mz-0	8	2.6
1	1	3	25	249	9	Zdr-6	9	4.42
1	1	3	25	250	10	Pro-0	10	3.195
1	1	3	26	251	11	Ct-1	1	4.632
1	1	3	26	252	12	Sq-8	2	4.78
1	1	3	26	253	13	Ga-0	3	2.605
1	1	3	26	254	14	Gy-0	4	3.677
1	1	3	26	255	15	Zdr-1	5	2.922
1	1	3	26	256	16	Br-0	6	3.762
1	1	3	26	257	17	Lp2-2	7	5.083
1	1	3	26	258	18	Wa-1	8	4.979
1	1	3	26	259	19	Bor-4	9	2.185
1	1	3	26	260	20	Wei-0	10	4.711
1	1	3	27	261	21	Ts-1	1	3.869
1	1	3	27	262	22	Col-0	2	4.006
1	1	3	27	263	23	Ren-11	3	4.177
1	1	3	27	264	24	Kin-0	4	4.602
1	1	3	27	265	1	Ts-5	5	4.725
1	1	3	27	266	2	LL-0	6	1.839
1	1	3	27	267	3	C24	7	3.829
1	1	3	27	268	4	Lz-0	8	3.491
1	1	3	27	269	5	Ler-1	9	3.965
1	1	3	27	270	6	Se-0	10	4.445
1	1	3	28	271	7	Kas-2	1		x
1	1	3	28	272	8	Mz-0	2	3.636
1	1	3	28	273	9	Zdr-6	3	2.36
1	1	3	28	274	10	Pro-0	4	4.24
1	1	3	28	275	11	Ct-1	5	4.699
1	1	3	28	276	12	Sq-8	6	4.345
1	1	3	28	277	13	Ga-0	7	4.227
1	1	3	28	278	14	Gy-0	8	4.516
1	1	3	28	279	15	Zdr-1	9	2.502
1	1	3	28	280	16	Br-0	10	5.611
1	1	3	29	281	17	Lp2-2	1	3.499
1	1	3	29	282	18	Wa-1	2	4.646
1	1	3	29	283	19	Bor-4	3	4.337
1	1	3	29	284	20	Wei-0	4	4.743
1	1	3	29	285	21	Ts-1	5	4.451
1	1	3	29	286	22	Col-0	6	3.735
1	1	3	29	287	23	Ren-11	7	3.481
1	1	3	29	288	24	Kin-0	8	2.23
1	1	3	29	289	1	Ts-5	9	4.438
1	1	3	29	290	2	LL-0	10	1.765
1	1	3	30	291	3	C24	1	2.783
1	1	3	30	292	4	Lz-0	2	4.339
1	1	3	30	293	5	Ler-1	3	4.051
1	1	3	30	294	6	Se-0	4	5.582
1	1	3	30	295	7	Kas-2	5	5.769
1	1	3	30	296	8	Mz-0	6	3.742
1	1	3	30	297	9	Zdr-6	7	3.496
1	1	3	30	298	10	Pro-0	8	3.424
1	1	3	30	299	11	Ct-1	9	4.002
1	1	3	30	300	12	Sq-8	10	3.644
1	1	4	31	301	13	Ga-0	1	5.822
1	1	4	31	302	14	Gy-0	2	4.595
1	1	4	31	303	15	Zdr-1	3	5.845
1	1	4	31	304	16	Br-0	4	5.573
1	1	4	31	305	17	Lp2-2	5	2.721
1	1	4	31	306	18	Wa-1	6	3.368
1	1	4	31	307	19	Bor-4	7	8.003
1	1	4	31	308	20	Wei-0	8	5.49
1	1	4	31	309	21	Ts-1	9	3.207
1	1	4	31	310	22	Col-0	10	4.113
1	1	4	32	311	23	Ren-11	1	4.794
1	1	4	32	312	24	Kin-0	2	2.29
1	1	4	32	313	1	Ts-5	3	3.987
1	1	4	32	314	2	LL-0	4	1.918
1	1	4	32	315	3	C24	5	3.331
1	1	4	32	316	4	Lz-0	6	3.886
1	1	4	32	317	5	Ler-1	7	5.427
1	1	4	32	318	6	Se-0	8	5.365
1	1	4	32	319	7	Kas-2	9		x
1	1	4	32	320	8	Mz-0	10	2.467
1	1	4	33	321	9	Zdr-6	1	4.146
1	1	4	33	322	10	Pro-0	2	4.12
1	1	4	33	323	11	Ct-1	3	3.203
1	1	4	33	324	12	Sq-8	4	3.703
1	1	4	33	325	13	Ga-0	5	2.455
1	1	4	33	326	14	Gy-0	6	4.74
1	1	4	33	327	15	Zdr-1	7	6.004
1	1	4	33	328	16	Br-0	8	5.532
1	1	4	33	329	17	Lp2-2	9	3.074
1	1	4	33	330	18	Wa-1	10	2.138
1	1	4	34	331	19	Bor-4	1	2.005
1	1	4	34	332	20	Wei-0	2	5.298
1	1	4	34	333	21	Ts-1	3	3.022
1	1	4	34	334	22	Col-0	4	3.424
1	1	4	34	335	23	Ren-11	5	3.62
1	1	4	34	336	24	Kin-0	6	3.8
1	1	4	34	337	1	Ts-5	7	4.71
1	1	4	34	338	2	LL-0	8	1.191
1	1	4	34	339	3	C24	9	4.051
1	1	4	34	340	4	Lz-0	10	5.294
1	1	4	35	341	5	Ler-1	1	5.421
1	1	4	35	342	6	Se-0	2	4.04
1	1	4	35	343	7	Kas-2	3		x
1	1	4	35	344	8	Mz-0	4	4.461
1	1	4	35	345	9	Zdr-6	5	3.53
1	1	4	35	346	10	Pro-0	6	4.703
1	1	4	35	347	11	Ct-1	7	4.093
1	1	4	35	348	12	Sq-8	8	3.466
1	1	4	35	349	13	Ga-0	9	3.983
1	1	4	35	350	14	Gy-0	10	4.076
1	1	4	36	351	15	Zdr-1	1	5.536
1	1	4	36	352	16	Br-0	2	4.199
1	1	4	36	353	17	Lp2-2	3	4.227
1	1	4	36	354	18	Wa-1	4	5.054
1	1	4	36	355	19	Bor-4	5	6.013
1	1	4	36	356	20	Wei-0	6	4.538
1	1	4	36	357	21	Ts-1	7		x
1	1	4	36	358	22	Col-0	8	2.511
1	1	4	36	359	23	Ren-11	9	1.961
1	1	4	36	360	24	Kin-0	10	4.684
1	1	4	37	361	2	LL-0	1	2.626
1	1	4	37	362	3	C24	2	3.128
1	1	4	37	363	4	Lz-0	3	5.338
1	1	4	37	364	5	Ler-1	4	4.188
1	1	4	37	365	6	Se-0	5	4.299
1	1	4	37	366	7	Kas-2	6	6.133
1	1	4	37	367	8	Mz-0	7	2.815
1	1	4	37	368	9	Zdr-6	8	2.686
1	1	4	37	369	10	Pro-0	9	4.216
1	1	4	37	370	11	Ct-1	10	5.382
1	1	4	38	371	12	Sq-8	1		x
1	1	4	38	372	13	Ga-0	2	4.897
1	1	4	38	373	14	Gy-0	3	3.773
1	1	4	38	374	15	Zdr-1	4	3.268
1	1	4	38	375	16	Br-0	5	6.459
1	1	4	38	376	17	Lp2-2	6	5.588
1	1	4	38	377	18	Wa-1	7		x
1	1	4	38	378	19	Bor-4	8	5.47
1	1	4	38	379	20	Wei-0	9	4.118
1	1	4	38	380	21	Ts-1	10	3.933
1	1	4	39	381	22	Col-0	1	3.418
1	1	4	39	382	23	Ren-11	2	3.194
1	1	4	39	383	24	Kin-0	3	3.911
1	1	4	39	384	1	Ts-5	4	5.107
1	1	4	39	385	2	LL-0	5	1.568
1	1	4	39	386	3	C24	6	4.433
1	1	4	39	387	4	Lz-0	7		x
1	1	4	39	388	5	Ler-1	8	3.896
1	1	4	39	389	6	Se-0	9	4.38
1	1	4	39	390	7	Kas-2	10	7.442
1	1	4	40	391	8	Mz-0	1	4.334
1	1	4	40	392	9	Zdr-6	2	3.929
1	1	4	40	393	10	Pro-0	3		x
1	1	4	40	394	11	Ct-1	4	4.692
1	1	4	40	395	12	Sq-8	5		x
1	1	4	40	396	13	Ga-0	6	3.728
1	1	4	40	397	14	Gy-0	7	3.457
1	1	4	40	398	15	Zdr-1	8	5.944
1	1	4	40	399	16	Br-0	9	6.509
1	1	4	40	400	17	Lp2-2	10	4.549
1	1	5	41	401	18	Wa-1	1	3.507
1	1	5	41	402	19	Bor-4	2	4.375
1	1	5	41	403	20	Wei-0	3	5.078
1	1	5	41	404	21	Ts-1	4	3.159
1	1	5	41	405	22	Col-0	5	3.028
1	1	5	41	406	23	Ren-11	6	1.92
1	1	5	41	407	24	Kin-0	7		x
1	1	5	41	408	1	Ts-5	8	5.71
1	1	5	41	409	2	LL-0	9	2.287
1	1	5	41	410	3	C24	10	2.689
1	1	5	42	411	4	Lz-0	1	2.835
1	1	5	42	412	5	Ler-1	2	3.25
1	1	5	42	413	6	Se-0	3	5.151
1	1	5	42	414	7	Kas-2	4	4.779
1	1	5	42	415	8	Mz-0	5	4.21
1	1	5	42	416	9	Zdr-6	6	3.605
1	1	5	42	417	10	Pro-0	7	4.211
1	1	5	42	418	11	Ct-1	8	3.79
1	1	5	42	419	12	Sq-8	9	4.435
1	1	5	42	420	13	Ga-0	10	1.644
1	1	5	43	421	14	Gy-0	1	4.667
1	1	5	43	422	15	Zdr-1	2	4.8
1	1	5	43	423	16	Br-0	3	6.456
1	1	5	43	424	17	Lp2-2	4	2.667
1	1	5	43	425	18	Wa-1	5	3.655
1	1	5	43	426	19	Bor-4	6	3.19
1	1	5	43	427	20	Wei-0	7	4.129
1	1	5	43	428	21	Ts-1	8	2.598
1	1	5	43	429	22	Col-0	9	3.208
1	1	5	43	430	23	Ren-11	10	3.19
1	1	5	44	431	24	Kin-0	1	5.789
1	1	5	44	432	1	Ts-5	2	4.852
1	1	5	44	433	2	LL-0	3	2.032
1	1	5	44	434	3	C24	4	2.364
1	1	5	44	435	4	Lz-0	5		x
1	1	5	44	436	5	Ler-1	6	6.457
1	1	5	44	437	6	Se-0	7	5.266
1	1	5	44	438	7	Kas-2	8		x
1	1	5	44	439	8	Mz-0	9	4.334
1	1	5	44	440	9	Zdr-6	10	3.444
1	1	5	45	441	10	Pro-0	1		x
1	1	5	45	442	11	Ct-1	2	3.499
1	1	5	45	443	12	Sq-8	3	3.374
1	1	5	45	444	13	Ga-0	4	4.506
1	1	5	45	445	14	Gy-0	5	2.688
1	1	5	45	446	15	Zdr-1	6	4.108
1	1	5	45	447	16	Br-0	7	6.664
1	1	5	45	448	17	Lp2-2	8	3.041
1	1	5	45	449	18	Wa-1	9	4.504
1	1	5	45	450	19	Bor-4	10	4.438
1	1	5	46	451	20	Wei-0	1	4.254
1	1	5	46	452	21	Ts-1	2	2.848
1	1	5	46	453	22	Col-0	3	2.489
1	1	5	46	454	23	Ren-11	4	3.516
1	1	5	46	455	24	Kin-0	5	4.359
1	1	5	46	456	1	Ts-5	6	3.264
1	1	5	46	457	2	LL-0	7	2.235
1	1	5	46	458	3	C24	8		x
1	1	5	46	459	4	Lz-0	9		x
1	1	5	46	460	5	Ler-1	10	4.345
1	1	5	47	461	6	Se-0	1	3.767
1	1	5	47	462	7	Kas-2	2		x
1	1	5	47	463	8	Mz-0	3	4.086
1	1	5	47	464	9	Zdr-6	4	4.411
1	1	5	47	465	10	Pro-0	5	3.788
1	1	5	47	466	11	Ct-1	6	4.541
1	1	5	47	467	12	Sq-8	7	2.189
1	1	5	47	468	13	Ga-0	8	1.808
1	1	5	47	469	14	Gy-0	9	2.73
1	1	5	47	470	15	Zdr-1	10	5.427
1	1	5	48	471	16	Br-0	1	6.166
1	1	5	48	472	17	Lp2-2	2	3.297
1	1	5	48	473	18	Wa-1	3	5.913
1	1	5	48	474	19	Bor-4	4	3.48
1	1	5	48	475	20	Wei-0	5	4.849
1	1	5	48	476	21	Ts-1	6	3.215
1	1	5	48	477	22	Col-0	7	3.256
1	1	5	48	478	23	Ren-11	8	2.582
1	1	5	48	479	24	Kin-0	9	3.083
1	1	5	48	480	1	Ts-5	10	5.169
1	1	5	49	481	1	Ts-5	1	3.145
1	1	5	49	482	2	LL-0	2	1.923
1	1	5	49	483	3	C24	3	3.222
1	1	5	49	484	4	Lz-0	4	3.699
1	1	5	49	485	5	Ler-1	5	5.23
1	1	5	49	486	6	Se-0	6	5.389
1	1	5	49	487	7	Kas-2	7		x
1	1	5	49	488	8	Mz-0	8	2.313
1	1	5	49	489	9	Zdr-6	9	4.226
1	1	5	49	490	10	Pro-0	10		x
1	1	5	50	491	11	Ct-1	1	5.819
1	1	5	50	492	12	Sq-8	2	4.259
1	1	5	50	493	13	Ga-0	3	4.216
1	1	5	50	494	14	Gy-0	4	2.736
1	1	5	50	495	15	Zdr-1	5	3.194
1	1	5	50	496	16	Br-0	6	3.744
1	1	5	50	497	17	Lp2-2	7	3.45
1	1	5	50	498	18	Wa-1	8	3.673
1	1	5	50	499	19	Bor-4	9	4.534
1	1	5	50	500	20	Wei-0	10	3.006
1	1	6	51	501	21	Ts-1	1	3.418
1	1	6	51	502	22	Col-0	2	2.232
1	1	6	51	503	23	Ren-11	3	4.542
1	1	6	51	504	24	Kin-0	4	3.527
1	1	6	51	505	1	Ts-5	5	4.667
1	1	6	51	506	2	LL-0	6	2.37
1	1	6	51	507	3	C24	7	2.617
1	1	6	51	508	4	Lz-0	8	5.573
1	1	6	51	509	5	Ler-1	9	2.932
1	1	6	51	510	6	Se-0	10	6.345
1	1	6	52	511	7	Kas-2	1		x
1	1	6	52	512	8	Mz-0	2	2.985
1	1	6	52	513	9	Zdr-6	3	2.299
1	1	6	52	514	10	Pro-0	4	3.402
1	1	6	52	515	11	Ct-1	5		f
1	1	6	52	516	12	Sq-8	6	5.963
1	1	6	52	517	13	Ga-0	7	4.167
1	1	6	52	518	14	Gy-0	8	3.04
1	1	6	52	519	15	Zdr-1	9	3.782
1	1	6	52	520	16	Br-0	10	4.537
1	1	6	53	521	17	Lp2-2	1	2.868
1	1	6	53	522	18	Wa-1	2	5.642
1	1	6	53	523	19	Bor-4	3	4.388
1	1	6	53	524	20	Wei-0	4	4.085
1	1	6	53	525	21	Ts-1	5	2.861
1	1	6	53	526	22	Col-0	6	3.743
1	1	6	53	527	23	Ren-11	7	1.821
1	1	6	53	528	24	Kin-0	8	4.591
1	1	6	53	529	1	Ts-5	9	3.917
1	1	6	53	530	2	LL-0	10	1.9
1	1	6	54	531	3	C24	1	2.901
1	1	6	54	532	4	Lz-0	2	2.19
1	1	6	54	533	5	Ler-1	3	4.862
1	1	6	54	534	6	Se-0	4	5.937
1	1	6	54	535	7	Kas-2	5	3.869
1	1	6	54	536	8	Mz-0	6	4.408
1	1	6	54	537	9	Zdr-6	7	1.891
1	1	6	54	538	10	Pro-0	8		x
1	1	6	54	539	11	Ct-1	9	3.744
1	1	6	54	540	12	Sq-8	10	3.979
1	1	6	55	541	13	Ga-0	1	3.917
1	1	6	55	542	14	Gy-0	2	3.197
1	1	6	55	543	15	Zdr-1	3	4.797
1	1	6	55	544	16	Br-0	4	7.31
1	1	6	55	545	17	Lp2-2	5	3.545
1	1	6	55	546	18	Wa-1	6	5.118
1	1	6	55	547	19	Bor-4	7	3.909
1	1	6	55	548	20	Wei-0	8	4.864
1	1	6	55	549	21	Ts-1	9	3.413
1	1	6	55	550	22	Col-0	10	4.984
1	1	6	56	551	23	Ren-11	1	2.671
1	1	6	56	552	24	Kin-0	2	3.292
1	1	6	56	553	1	Ts-5	3	4.868
1	1	6	56	554	2	LL-0	4	2.535
1	1	6	56	555	3	C24	5	3.56
1	1	6	56	556	4	Lz-0	6	3.239
1	1	6	56	557	5	Ler-1	7	5.283
1	1	6	56	558	6	Se-0	8	4.69
1	1	6	56	559	7	Kas-2	9	6.269
1	1	6	56	560	8	Mz-0	10	2.849
1	1	6	57	561	9	Zdr-6	1	5.022
1	1	6	57	562	10	Pro-0	2	2.479
1	1	6	57	563	11	Ct-1	3	4.044
1	1	6	57	564	12	Sq-8	4	4.652
1	1	6	57	565	13	Ga-0	5	3.856
1	1	6	57	566	14	Gy-0	6	3.973
1	1	6	57	567	15	Zdr-1	7	4.683
1	1	6	57	568	16	Br-0	8	4.76
1	1	6	57	569	17	Lp2-2	9	4.028
1	1	6	57	570	18	Wa-1	10	2.318
1	1	6	58	571	19	Bor-4	1	3.995
1	1	6	58	572	20	Wei-0	2	3.494
1	1	6	58	573	21	Ts-1	3	4.209
1	1	6	58	574	22	Col-0	4	4.306
1	1	6	58	575	23	Ren-11	5		x
1	1	6	58	576	24	Kin-0	6	4.41
1	1	6	58	577	1	Ts-5	7	3.84
1	1	6	58	578	2	LL-0	8	1.461
1	1	6	58	579	3	C24	9	3.208
1	1	6	58	580	4	Lz-0	10	2.835
1	1	6	59	581	5	Ler-1	1	5.203
1	1	6	59	582	6	Se-0	2	5.285
1	1	6	59	583	7	Kas-2	3		x
1	1	6	59	584	8	Mz-0	4	5.195
1	1	6	59	585	9	Zdr-6	5	3.946
1	1	6	59	586	10	Pro-0	6		x
1	1	6	59	587	11	Ct-1	7	4.028
1	1	6	59	588	12	Sq-8	8	4.577
1	1	6	59	589	13	Ga-0	9	4.685
1	1	6	59	590	14	Gy-0	10	4.361
1	1	6	60	591	15	Zdr-1	1	3.472
1	1	6	60	592	16	Br-0	2	5.087
1	1	6	60	593	17	Lp2-2	3	3.521
1	1	6	60	594	18	Wa-1	4	1.977
1	1	6	60	595	19	Bor-4	5	5.318
1	1	6	60	596	20	Wei-0	6	3.402
1	1	6	60	597	21	Ts-1	7	2.827
1	1	6	60	598	22	Col-0	8	3.116
1	1	6	60	599	23	Ren-11	9	2.901
1	1	6	60	600	24	Kin-0	10	2.639
1	1	7	61	601	2	LL-0	1	2.861
1	1	7	61	602	3	C24	2	2.201
1	1	7	61	603	4	Lz-0	3	3.712
1	1	7	61	604	5	Ler-1	4	4.474
1	1	7	61	605	6	Se-0	5	5.864
1	1	7	61	606	7	Kas-2	6		x
1	1	7	61	607	8	Mz-0	7	4.041
1	1	7	61	608	9	Zdr-6	8	4.163
1	1	7	61	609	10	Pro-0	9		f
1	1	7	61	610	11	Ct-1	10	4.362
1	1	7	62	611	12	Sq-8	1	6.343
1	1	7	62	612	13	Ga-0	2	4.189
1	1	7	62	613	14	Gy-0	3	3.5
1	1	7	62	614	15	Zdr-1	4	4.434
1	1	7	62	615	16	Br-0	5	5.695
1	1	7	62	616	17	Lp2-2	6	3.73
1	1	7	62	617	18	Wa-1	7	6.712
1	1	7	62	618	19	Bor-4	8	5.143
1	1	7	62	619	20	Wei-0	9	5.073
1	1	7	62	620	21	Ts-1	10		x
1	1	7	63	621	22	Col-0	1	4.156
1	1	7	63	622	23	Ren-11	2	2.409
1	1	7	63	623	24	Kin-0	3	3.849
1	1	7	63	624	1	Ts-5	4	4.159
1	1	7	63	625	2	LL-0	5	1.792
1	1	7	63	626	3	C24	6	3.653
1	1	7	63	627	4	Lz-0	7	4.418
1	1	7	63	628	5	Ler-1	8	4.499
1	1	7	63	629	6	Se-0	9	5.649
1	1	7	63	630	7	Kas-2	10	7.794
1	1	7	64	631	8	Mz-0	1	3.824
1	1	7	64	632	9	Zdr-6	2	4.057
1	1	7	64	633	10	Pro-0	3	4.406
1	1	7	64	634	11	Ct-1	4	4.187
1	1	7	64	635	12	Sq-8	5		x
1	1	7	64	636	13	Ga-0	6	5.214
1	1	7	64	637	14	Gy-0	7	3.13
1	1	7	64	638	15	Zdr-1	8		s
1	1	7	64	639	16	Br-0	9	6.109
1	1	7	64	640	17	Lp2-2	10	3.8
1	1	7	65	641	18	Wa-1	1	5.065
1	1	7	65	642	19	Bor-4	2	3.913
1	1	7	65	643	20	Wei-0	3	4.329
1	1	7	65	644	21	Ts-1	4	2.209
1	1	7	65	645	22	Col-0	5	3.09
1	1	7	65	646	23	Ren-11	6	3.021
1	1	7	65	647	24	Kin-0	7	3.647
1	1	7	65	648	1	Ts-5	8	5.249
1	1	7	65	649	2	LL-0	9	1.583
1	1	7	65	650	3	C24	10	1.754
1	1	7	66	651	4	Lz-0	1	3.424
1	1	7	66	652	5	Ler-1	2	4.289
1	1	7	66	653	6	Se-0	3	4.053
1	1	7	66	654	7	Kas-2	4	6.98
1	1	7	66	655	8	Mz-0	5	2.556
1	1	7	66	656	9	Zdr-6	6	4.561
1	1	7	66	657	10	Pro-0	7	4.03
1	1	7	66	658	11	Ct-1	8	3.365
1	1	7	66	659	12	Sq-8	9	5.437
1	1	7	66	660	13	Ga-0	10	3.493
1	1	7	67	661	14	Gy-0	1	3.556
1	1	7	67	662	15	Zdr-1	2	5.381
1	1	7	67	663	16	Br-0	3	5.266
1	1	7	67	664	17	Lp2-2	4	4.065
1	1	7	67	665	18	Wa-1	5	5.364
1	1	7	67	666	19	Bor-4	6	3.592
1	1	7	67	667	20	Wei-0	7	4.974
1	1	7	67	668	21	Ts-1	8	4.092
1	1	7	67	669	22	Col-0	9	3.763
1	1	7	67	670	23	Ren-11	10	4.31
1	1	7	68	671	24	Kin-0	1	6.397
1	1	7	68	672	1	Ts-5	2	3.992
1	1	7	68	673	2	LL-0	3	1.702
1	1	7	68	674	3	C24	4	2.488
1	1	7	68	675	4	Lz-0	5	3.015
1	1	7	68	676	5	Ler-1	6	4.475
1	1	7	68	677	6	Se-0	7	5.331
1	1	7	68	678	7	Kas-2	8	7.383
1	1	7	68	679	8	Mz-0	9	3.772
1	1	7	68	680	9	Zdr-6	10	5.012
1	1	7	69	681	10	Pro-0	1	3.166
1	1	7	69	682	11	Ct-1	2	5.883
1	1	7	69	683	12	Sq-8	3	4.441
1	1	7	69	684	13	Ga-0	4	6.154
1	1	7	69	685	14	Gy-0	5	3.74
1	1	7	69	686	15	Zdr-1	6	5.566
1	1	7	69	687	16	Br-0	7		x
1	1	7	69	688	17	Lp2-2	8	5.776
1	1	7	69	689	18	Wa-1	9		x
1	1	7	69	690	19	Bor-4	10	1.175
1	1	7	70	691	20	Wei-0	1	5.67
1	1	7	70	692	21	Ts-1	2	4.437
1	1	7	70	693	22	Col-0	3	4.827
1	1	7	70	694	23	Ren-11	4	2.765
1	1	7	70	695	24	Kin-0	5	4.712
1	1	7	70	696	1	Ts-5	6	5.027
1	1	7	70	697	2	LL-0	7	2.352
1	1	7	70	698	3	C24	8	2.156
1	1	7	70	699	4	Lz-0	9	3.91
1	1	7	70	700	5	Ler-1	10	4.768
1	1	8	71	701	6	Se-0	1	3.827
1	1	8	71	702	7	Kas-2	2		x
1	1	8	71	703	8	Mz-0	3	4.241
1	1	8	71	704	9	Zdr-6	4	1.917
1	1	8	71	705	10	Pro-0	5	4.365
1	1	8	71	706	11	Ct-1	6	4.348
1	1	8	71	707	12	Sq-8	7	4.859
1	1	8	71	708	13	Ga-0	8	4.658
1	1	8	71	709	14	Gy-0	9	2.794
1	1	8	71	710	15	Zdr-1	10	2.844
1	1	8	72	711	16	Br-0	1	4.376
1	1	8	72	712	17	Lp2-2	2	4.546
1	1	8	72	713	18	Wa-1	3		x
1	1	8	72	714	19	Bor-4	4	2.953
1	1	8	72	715	20	Wei-0	5	5.075
1	1	8	72	716	21	Ts-1	6	2.882
1	1	8	72	717	22	Col-0	7	3.067
1	1	8	72	718	23	Ren-11	8	3.124
1	1	8	72	719	24	Kin-0	9	5.235
1	1	8	72	720	1	Ts-5	10	3.633
1	1	8	73	721	1	Ts-5	1	4.137
1	1	8	73	722	2	LL-0	2	2.423
1	1	8	73	723	3	C24	3	2.668
1	1	8	73	724	4	Lz-0	4	5.149
1	1	8	73	725	5	Ler-1	5	6.044
1	1	8	73	726	6	Se-0	6	5.515
1	1	8	73	727	7	Kas-2	7	7.717
1	1	8	73	728	8	Mz-0	8	3.008
1	1	8	73	729	9	Zdr-6	9	3.784
1	1	8	73	730	10	Pro-0	10	5.211
1	1	8	74	731	11	Ct-1	1	3.783
1	1	8	74	732	12	Sq-8	2	4.078
1	1	8	74	733	13	Ga-0	3	3.951
1	1	8	74	734	14	Gy-0	4	2.985
1	1	8	74	735	15	Zdr-1	5	3.031
1	1	8	74	736	16	Br-0	6	6.35
1	1	8	74	737	17	Lp2-2	7	4.199
1	1	8	74	738	18	Wa-1	8	3.43
1	1	8	74	739	19	Bor-4	9	4.346
1	1	8	74	740	20	Wei-0	10	6.056
1	1	8	75	741	21	Ts-1	1	3.755
1	1	8	75	742	22	Col-0	2	3.741
1	1	8	75	743	23	Ren-11	3	3.603
1	1	8	75	744	24	Kin-0	4	4.166
1	1	8	75	745	1	Ts-5	5	3.148
1	1	8	75	746	2	LL-0	6	2.75
1	1	8	75	747	3	C24	7	2.374
1	1	8	75	748	4	Lz-0	8	2.944
1	1	8	75	749	5	Ler-1	9	5.289
1	1	8	75	750	6	Se-0	10	4.377
1	1	8	76	751	7	Kas-2	1	8.531
1	1	8	76	752	8	Mz-0	2	2.472
1	1	8	76	753	9	Zdr-6	3	3.956
1	1	8	76	754	10	Pro-0	4	3.589
1	1	8	76	755	11	Ct-1	5	3.678
1	1	8	76	756	12	Sq-8	6	5.109
1	1	8	76	757	13	Ga-0	7	2.574
1	1	8	76	758	14	Gy-0	8	3.601
1	1	8	76	759	15	Zdr-1	9	5.755
1	1	8	76	760	16	Br-0	10	6.697
1	1	8	77	761	17	Lp2-2	1	4.486
1	1	8	77	762	18	Wa-1	2	5.79
1	1	8	77	763	19	Bor-4	3	2.227
1	1	8	77	764	20	Wei-0	4	5.381
1	1	8	77	765	21	Ts-1	5	3.41
1	1	8	77	766	22	Col-0	6	2.997
1	1	8	77	767	23	Ren-11	7	3.105
1	1	8	77	768	24	Kin-0	8	4.533
1	1	8	77	769	1	Ts-5	9	2.314
1	1	8	77	770	2	LL-0	10	1.149
1	1	8	78	771	3	C24	1	3.743
1	1	8	78	772	4	Lz-0	2	4.309
1	1	8	78	773	5	Ler-1	3	4.934
1	1	8	78	774	6	Se-0	4	5.279
1	1	8	78	775	7	Kas-2	5	8.274
1	1	8	78	776	8	Mz-0	6	3.775
1	1	8	78	777	9	Zdr-6	7	4.669
1	1	8	78	778	10	Pro-0	8	5.14
1	1	8	78	779	11	Ct-1	9	2.695
1	1	8	78	780	12	Sq-8	10	5.929
1	1	8	79	781	13	Ga-0	1	4.274
1	1	8	79	782	14	Gy-0	2	3.096
1	1	8	79	783	15	Zdr-1	3	4.967
1	1	8	79	784	16	Br-0	4	5.371
1	1	8	79	785	17	Lp2-2	5	3.515
1	1	8	79	786	18	Wa-1	6	5.753
1	1	8	79	787	19	Bor-4	7	4.575
1	1	8	79	788	20	Wei-0	8		x
1	1	8	79	789	21	Ts-1	9		x
1	1	8	79	790	22	Col-0	10	4.691
1	1	8	80	791	23	Ren-11	1	3.023
1	1	8	80	792	24	Kin-0	2	4.203
1	1	8	80	793	1	Ts-5	3	4.708
1	1	8	80	794	2	LL-0	4	1.683
1	1	8	80	795	3	C24	5	4.154
1	1	8	80	796	4	Lz-0	6	3.619
1	1	8	80	797	5	Ler-1	7	5.697
1	1	8	80	798	6	Se-0	8	6.751
1	1	8	80	799	7	Kas-2	9		x
1	1	8	80	800	8	Mz-0	10	4.18
1	1	9	81	801	9	Zdr-6	1	6.36
1	1	9	81	802	10	Pro-0	2	3.798
1	1	9	81	803	11	Ct-1	3	3.868
1	1	9	81	804	12	Sq-8	4	4.629
1	1	9	81	805	13	Ga-0	5	4.552
1	1	9	81	806	14	Gy-0	6	3.384
1	1	9	81	807	15	Zdr-1	7	5.778
1	1	9	81	808	16	Br-0	8	6.066
1	1	9	81	809	17	Lp2-2	9	4.325
1	1	9	81	810	18	Wa-1	10	4.943
1	1	9	82	811	19	Bor-4	1	4.653
1	1	9	82	812	20	Wei-0	2	5.098
1	1	9	82	813	21	Ts-1	3	3.512
1	1	9	82	814	22	Col-0	4	4.766
1	1	9	82	815	23	Ren-11	5	3.513
1	1	9	82	816	24	Kin-0	6		2
1	1	9	82	817	1	Ts-5	7	5.012
1	1	9	82	818	2	LL-0	8	1.954
1	1	9	82	819	3	C24	9	3.06
1	1	9	82	820	4	Lz-0	10	3.344
1	1	9	83	821	5	Ler-1	1		can't tell
1	1	9	83	822	6	Se-0	2	4.744
1	1	9	83	823	7	Kas-2	3	6.941
1	1	9	83	824	8	Mz-0	4	2.588
1	1	9	83	825	9	Zdr-6	5	3.717
1	1	9	83	826	10	Pro-0	6	4.251
1	1	9	83	827	11	Ct-1	7	2.941
1	1	9	83	828	12	Sq-8	8		x
1	1	9	83	829	13	Ga-0	9	2.677
1	1	9	83	830	14	Gy-0	10	3.453
1	1	9	84	831	15	Zdr-1	1	5.512
1	1	9	84	832	16	Br-0	2	4.172
1	1	9	84	833	17	Lp2-2	3	3.823
1	1	9	84	834	18	Wa-1	4	5.001
1	1	9	84	835	19	Bor-4	5	4.3
1	1	9	84	836	20	Wei-0	6	3.222
1	1	9	84	837	21	Ts-1	7	3.625
1	1	9	84	838	22	Col-0	8	3.193
1	1	9	84	839	23	Ren-11	9	2.515
1	1	9	84	840	24	Kin-0	10	5.279
1	1	9	85	841	2	LL-0	1	2.479
1	1	9	85	842	3	C24	2	3.201
1	1	9	85	843	4	Lz-0	3	3.415
1	1	9	85	844	5	Ler-1	4	4.55
1	1	9	85	845	6	Se-0	5	4.712
1	1	9	85	846	7	Kas-2	6	7.797
1	1	9	85	847	8	Mz-0	7	3.963
1	1	9	85	848	9	Zdr-6	8	1.901
1	1	9	85	849	10	Pro-0	9	3.014
1	1	9	85	850	11	Ct-1	10	4.485
1	1	9	86	851	12	Sq-8	1	4.96
1	1	9	86	852	13	Ga-0	2	5.187
1	1	9	86	853	14	Gy-0	3	3.39
1	1	9	86	854	15	Zdr-1	4	4.496
1	1	9	86	855	16	Br-0	5	5.544
1	1	9	86	856	17	Lp2-2	6	5.523
1	1	9	86	857	18	Wa-1	7	6.442
1	1	9	86	858	19	Bor-4	8	5.659
1	1	9	86	859	20	Wei-0	9	5.501
1	1	9	86	860	21	Ts-1	10		x
1	1	9	87	861	22	Col-0	1	4.229
1	1	9	87	862	23	Ren-11	2		x
1	1	9	87	863	24	Kin-0	3	5.082
1	1	9	87	864	1	Ts-5	4	4.222
1	1	9	87	865	2	LL-0	5	1.904
1	1	9	87	866	3	C24	6	3.142
1	1	9	87	867	4	Lz-0	7		x
1	1	9	87	868	5	Ler-1	8	3.979
1	1	9	87	869	6	Se-0	9	4.443
1	1	9	87	870	7	Kas-2	10	6.187
1	1	9	88	871	8	Mz-0	1	4.101
1	1	9	88	872	9	Zdr-6	2	3.763
1	1	9	88	873	10	Pro-0	3	4.787
1	1	9	88	874	11	Ct-1	4	3.963
1	1	9	88	875	12	Sq-8	5	5.236
1	1	9	88	876	13	Ga-0	6	3.545
1	1	9	88	877	14	Gy-0	7	4.406
1	1	9	88	878	15	Zdr-1	8	4.794
1	1	9	88	879	16	Br-0	9	5.104
1	1	9	88	880	17	Lp2-2	10	3.765
1	1	9	89	881	18	Wa-1	1	3.401
1	1	9	89	882	19	Bor-4	2	2.448
1	1	9	89	883	20	Wei-0	3	3.784
1	1	9	89	884	21	Ts-1	4	3.287
1	1	9	89	885	22	Col-0	5	3.405
1	1	9	89	886	23	Ren-11	6	2.987
1	1	9	89	887	24	Kin-0	7	1.389
1	1	9	89	888	1	Ts-5	8	3.969
1	1	9	89	889	2	LL-0	9	2.392
1	1	9	89	890	3	C24	10	3.781
1	1	9	90	891	4	Lz-0	1	3.765
1	1	9	90	892	5	Ler-1	2	4.968
1	1	9	90	893	6	Se-0	3	2.826
1	1	9	90	894	7	Kas-2	4	6.116
1	1	9	90	895	8	Mz-0	5	2.664
1	1	9	90	896	9	Zdr-6	6	3.674
1	1	9	90	897	10	Pro-0	7		x
1	1	9	90	898	11	Ct-1	8	4.339
1	1	9	90	899	12	Sq-8	9	5.881
1	1	9	90	900	13	Ga-0	10	3.634
1	1	10	91	901	14	Gy-0	1	3.718
1	1	10	91	902	15	Zdr-1	2	4.016
1	1	10	91	903	16	Br-0	3	6.27
1	1	10	91	904	17	Lp2-2	4	4.656
1	1	10	91	905	18	Wa-1	5	4.426
1	1	10	91	906	19	Bor-4	6	3.369
1	1	10	91	907	20	Wei-0	7		f
1	1	10	91	908	21	Ts-1	8	3.739
1	1	10	91	909	22	Col-0	9	4.149
1	1	10	91	910	23	Ren-11	10	1.742
1	1	10	92	911	24	Kin-0	1	3.128
1	1	10	92	912	1	Ts-5	2	4.766
1	1	10	92	913	2	LL-0	3	1.527
1	1	10	92	914	3	C24	4	2.098
1	1	10	92	915	4	Lz-0	5	3.93
1	1	10	92	916	5	Ler-1	6	3.78
1	1	10	92	917	6	Se-0	7	4.984
1	1	10	92	918	7	Kas-2	8	4.704
1	1	10	92	919	8	Mz-0	9	2.903
1	1	10	92	920	9	Zdr-6	10	4.508
1	1	10	93	921	10	Pro-0	1	2.882
1	1	10	93	922	11	Ct-1	2	3.548
1	1	10	93	923	12	Sq-8	3	4.237
1	1	10	93	924	13	Ga-0	4	5.046
1	1	10	93	925	14	Gy-0	5	3.029
1	1	10	93	926	15	Zdr-1	6	4.217
1	1	10	93	927	16	Br-0	7	5.969
1	1	10	93	928	17	Lp2-2	8	3.732
1	1	10	93	929	18	Wa-1	9	4.787
1	1	10	93	930	19	Bor-4	10	3.433
1	1	10	94	931	20	Wei-0	1	3.463
1	1	10	94	932	21	Ts-1	2	2.29
1	1	10	94	933	22	Col-0	3	3.991
1	1	10	94	934	23	Ren-11	4	3.58
1	1	10	94	935	24	Kin-0	5	7.237
1	1	10	94	936	1	Ts-5	6	4.131
1	1	10	94	937	2	LL-0	7	2.525
1	1	10	94	938	3	C24	8	1.287
1	1	10	94	939	4	Lz-0	9	4.083
1	1	10	94	940	5	Ler-1	10	4.569
1	1	10	95	941	6	Se-0	1	5.953
1	1	10	95	942	7	Kas-2	2	5.999
1	1	10	95	943	8	Mz-0	3	2.514
1	1	10	95	944	9	Zdr-6	4	2.665
1	1	10	95	945	10	Pro-0	5	3.089
1	1	10	95	946	11	Ct-1	6	4.95
1	1	10	95	947	12	Sq-8	7	2.812
1	1	10	95	948	13	Ga-0	8	3.578
1	1	10	95	949	14	Gy-0	9	2.956
1	1	10	95	950	15	Zdr-1	10	2.58
1	1	10	96	951	16	Br-0	1	6.065
1	1	10	96	952	17	Lp2-2	2	3.27
1	1	10	96	953	18	Wa-1	3	4.562
1	1	10	96	954	19	Bor-4	4	3.647
1	1	10	96	955	20	Wei-0	5	3.553
1	1	10	96	956	21	Ts-1	6		x
1	1	10	96	957	22	Col-0	7	3.387
1	1	10	96	958	23	Ren-11	8		x
1	1	10	96	959	24	Kin-0	9	4.07
1	1	10	96	960	1	Ts-5	10	3.416
1	1	10	97	961	1	Ts-5	1	4.21
1	1	10	97	962	2	LL-0	2	1.949
1	1	10	97	963	3	C24	3	2.801
1	1	10	97	964	4	Lz-0	4	3.111
1	1	10	97	965	5	Ler-1	5	5.401
1	1	10	97	966	6	Se-0	6	4.35
1	1	10	97	967	7	Kas-2	7	5.626
1	1	10	97	968	8	Mz-0	8	5.406
1	1	10	97	969	9	Zdr-6	9	3.904
1	1	10	97	970	10	Pro-0	10	3.243
1	1	10	98	971	11	Ct-1	1	3.166
1	1	10	98	972	12	Sq-8	2	6.097
1	1	10	98	973	13	Ga-0	3	4.116
1	1	10	98	974	14	Gy-0	4	3.625
1	1	10	98	975	15	Zdr-1	5	3.81
1	1	10	98	976	16	Br-0	6	3.781
1	1	10	98	977	17	Lp2-2	7	3.932
1	1	10	98	978	18	Wa-1	8	3.754
1	1	10	98	979	19	Bor-4	9		x
1	1	10	98	980	20	Wei-0	10	4.891
1	1	10	99	981	21	Ts-1	1	3.304
1	1	10	99	982	22	Col-0	2	2.576
1	1	10	99	983	23	Ren-11	3	2.959
1	1	10	99	984	24	Kin-0	4	4.591
1	1	10	99	985	1	Ts-5	5	3.723
1	1	10	99	986	2	LL-0	6	2.163
1	1	10	99	987	3	C24	7	3.219
1	1	10	99	988	4	Lz-0	8	3.67
1	1	10	99	989	5	Ler-1	9	4.515
1	1	10	99	990	6	Se-0	10	5.513
1	1	10	100	991	7	Kas-2	1	8.409
1	1	10	100	992	8	Mz-0	2	2.883
1	1	10	100	993	9	Zdr-6	3	3.221
1	1	10	100	994	10	Pro-0	4	3.996
1	1	10	100	995	11	Ct-1	5	4.678
1	1	10	100	996	12	Sq-8	6	5.819
1	1	10	100	997	13	Ga-0	7	4.873
1	1	10	100	998	14	Gy-0	8	4.624
1	1	10	100	999	15	Zdr-1	9	4.152
1	1	10	100	1000	16	Br-0	10	4.134
1	1	11	101	1001	17	Lp2-2	1	2.618
1	1	11	101	1002	18	Wa-1	2	3.488
1	1	11	101	1003	19	Bor-4	3	3.897
1	1	11	101	1004	20	Wei-0	4	0.744
1	1	11	101	1005	21	Ts-1	5	3.82
1	1	11	101	1006	22	Col-0	6	3.612
1	1	11	101	1007	23	Ren-11	7	2.736
1	1	11	101	1008	24	Kin-0	8	3.421
1	1	11	101	1009	1	Ts-5	9	4.249
1	1	11	101	1010	2	LL-0	10	1.712
1	1	11	102	1011	3	C24	1	3.133
1	1	11	102	1012	4	Lz-0	2	3.446
1	1	11	102	1013	5	Ler-1	3	4.468
1	1	11	102	1014	6	Se-0	4	5.164
1	1	11	102	1015	7	Kas-2	5	8.619
1	1	11	102	1016	8	Mz-0	6	3.185
1	1	11	102	1017	9	Zdr-6	7		x
1	1	11	102	1018	10	Pro-0	8	5
1	1	11	102	1019	11	Ct-1	9	4.152
1	1	11	102	1020	12	Sq-8	10	2.142
1	1	11	103	1021	13	Ga-0	1	4.35
1	1	11	103	1022	14	Gy-0	2	3.633
1	1	11	103	1023	15	Zdr-1	3	3.608
1	1	11	103	1024	16	Br-0	4	4.227
1	1	11	103	1025	17	Lp2-2	5	4.15
1	1	11	103	1026	18	Wa-1	6	5.058
1	1	11	103	1027	19	Bor-4	7	1.531
1	1	11	103	1028	20	Wei-0	8	3.601
1	1	11	103	1029	21	Ts-1	9	1.632
1	1	11	103	1030	22	Col-0	10	3.551
1	1	11	104	1031	23	Ren-11	1	2.242
1	1	11	104	1032	24	Kin-0	2	3.186
1	1	11	104	1033	1	Ts-5	3	3.367
1	1	11	104	1034	2	LL-0	4	1.745
1	1	11	104	1035	3	C24	5	2.831
1	1	11	104	1036	4	Lz-0	6	4.629
1	1	11	104	1037	5	Ler-1	7	4.132
1	1	11	104	1038	6	Se-0	8	3.647
1	1	11	104	1039	7	Kas-2	9	1.842
1	1	11	104	1040	8	Mz-0	10	3.071
1	1	11	105	1041	9	Zdr-6	1		2
1	1	11	105	1042	10	Pro-0	2	2.211
1	1	11	105	1043	11	Ct-1	3	5.6
1	1	11	105	1044	12	Sq-8	4	5.23
1	1	11	105	1045	13	Ga-0	5	3.025
1	1	11	105	1046	14	Gy-0	6	2.799
1	1	11	105	1047	15	Zdr-1	7	4.594
1	1	11	105	1048	16	Br-0	8	4.474
1	1	11	105	1049	17	Lp2-2	9	4.353
1	1	11	105	1050	18	Wa-1	10	2.946
1	1	11	106	1051	19	Bor-4	1	3.831
1	1	11	106	1052	20	Wei-0	2	4.285
1	1	11	106	1053	21	Ts-1	3		x
1	1	11	106	1054	22	Col-0	4	3.895
1	1	11	106	1055	23	Ren-11	5		s
1	1	11	106	1056	24	Kin-0	6	4.467
1	1	11	106	1057	1	Ts-5	7		x
1	1	11	106	1058	2	LL-0	8	2.204
1	1	11	106	1059	3	C24	9	2.371
1	1	11	106	1060	4	Lz-0	10	3.491
1	1	11	107	1061	5	Ler-1	1	5.924
1	1	11	107	1062	6	Se-0	2	5.651
1	1	11	107	1063	7	Kas-2	3	8.748
1	1	11	107	1064	8	Mz-0	4	2.281
1	1	11	107	1065	9	Zdr-6	5	3.019
1	1	11	107	1066	10	Pro-0	6	3.794
1	1	11	107	1067	11	Ct-1	7	3.396
1	1	11	107	1068	12	Sq-8	8		x
1	1	11	107	1069	13	Ga-0	9	3.63
1	1	11	107	1070	14	Gy-0	10	3.098
1	1	11	108	1071	15	Zdr-1	1	3.7
1	1	11	108	1072	16	Br-0	2	4.264
1	1	11	108	1073	17	Lp2-2	3	3.124
1	1	11	108	1074	18	Wa-1	4	4.33
1	1	11	108	1075	19	Bor-4	5	3.679
1	1	11	108	1076	20	Wei-0	6	4.908
1	1	11	108	1077	21	Ts-1	7	2.617
1	1	11	108	1078	22	Col-0	8	3.322
1	1	11	108	1079	23	Ren-11	9	3.175
1	1	11	108	1080	24	Kin-0	10	5.673
1	1	11	109	1081	2	LL-0	1	1.603
1	1	11	109	1082	3	C24	2	1.556
1	1	11	109	1083	4	Lz-0	3	4.117
1	1	11	109	1084	5	Ler-1	4	4.58
1	1	11	109	1085	6	Se-0	5	6.242
1	1	11	109	1086	7	Kas-2	6	4.927
1	1	11	109	1087	8	Mz-0	7	2.842
1	1	11	109	1088	9	Zdr-6	8	1.89
1	1	11	109	1089	10	Pro-0	9		x
1	1	11	109	1090	11	Ct-1	10	4.326
1	1	11	110	1091	12	Sq-8	1	3.672
1	1	11	110	1092	13	Ga-0	2	4.681
1	1	11	110	1093	14	Gy-0	3	3.458
1	1	11	110	1094	15	Zdr-1	4	5.639
1	1	11	110	1095	16	Br-0	5	5.307
1	1	11	110	1096	17	Lp2-2	6	4.995
1	1	11	110	1097	18	Wa-1	7	3.725
1	1	11	110	1098	19	Bor-4	8	1.824
1	1	11	110	1099	20	Wei-0	9	5.17
1	1	11	110	1100	21	Ts-1	10	3.474
1	1	12	111	1101	22	Col-0	1	4.802
1	1	12	111	1102	23	Ren-11	2	1.714
1	1	12	111	1103	24	Kin-0	3	5.113
1	1	12	111	1104	1	Ts-5	4	3.631
1	1	12	111	1105	2	LL-0	5	2.343
1	1	12	111	1106	3	C24	6	2.196
1	1	12	111	1107	4	Lz-0	7	5.664
1	1	12	111	1108	5	Ler-1	8	3.764
1	1	12	111	1109	6	Se-0	9	6.692
1	1	12	111	1110	7	Kas-2	10	10.211
1	1	12	112	1111	8	Mz-0	1	4.015
1	1	12	112	1112	9	Zdr-6	2	4.237
1	1	12	112	1113	10	Pro-0	3	4.265
1	1	12	112	1114	11	Ct-1	4	4.113
1	1	12	112	1115	12	Sq-8	5	4.033
1	1	12	112	1116	13	Ga-0	6	4.889
1	1	12	112	1117	14	Gy-0	7	2.171
1	1	12	112	1118	15	Zdr-1	8	4.329
1	1	12	112	1119	16	Br-0	9	7.004
1	1	12	112	1120	17	Lp2-2	10	4.94
1	1	12	113	1121	18	Wa-1	1	8.588
1	1	12	113	1122	19	Bor-4	2		x
1	1	12	113	1123	20	Wei-0	3	4.138
1	1	12	113	1124	21	Ts-1	4	3.355
1	1	12	113	1125	22	Col-0	5	3.392
1	1	12	113	1126	23	Ren-11	6	2.513
1	1	12	113	1127	24	Kin-0	7	4.095
1	1	12	113	1128	1	Ts-5	8	5.775
1	1	12	113	1129	2	LL-0	9	1.316
1	1	12	113	1130	3	C24	10	3.202
1	1	12	114	1131	4	Lz-0	1	4.371
1	1	12	114	1132	5	Ler-1	2	3.821
1	1	12	114	1133	6	Se-0	3	6.448
1	1	12	114	1134	7	Kas-2	4	8.069
1	1	12	114	1135	8	Mz-0	5	2.817
1	1	12	114	1136	9	Zdr-6	6	4.707
1	1	12	114	1137	10	Pro-0	7	3.951
1	1	12	114	1138	11	Ct-1	8	3.326
1	1	12	114	1139	12	Sq-8	9		x
1	1	12	114	1140	13	Ga-0	10	4.601
1	1	12	115	1141	14	Gy-0	1	3.592
1	1	12	115	1142	15	Zdr-1	2	5.016
1	1	12	115	1143	16	Br-0	3	5.28
1	1	12	115	1144	17	Lp2-2	4	4.394
1	1	12	115	1145	18	Wa-1	5	4.969
1	1	12	115	1146	19	Bor-4	6	3.6
1	1	12	115	1147	20	Wei-0	7	6.175
1	1	12	115	1148	21	Ts-1	8	2.422
1	1	12	115	1149	22	Col-0	9	3.62
1	1	12	115	1150	23	Ren-11	10	3.136
1	1	12	116	1151	24	Kin-0	1	5.01
1	1	12	116	1152	1	Ts-5	2	4.967
1	1	12	116	1153	2	LL-0	3	1.922
1	1	12	116	1154	3	C24	4	2.254
1	1	12	116	1155	4	Lz-0	5	5.602
1	1	12	116	1156	5	Ler-1	6	3.629
1	1	12	116	1157	6	Se-0	7	5.205
1	1	12	116	1158	7	Kas-2	8	6.537
1	1	12	116	1159	8	Mz-0	9	3.875
1	1	12	116	1160	9	Zdr-6	10	4.008
1	1	12	117	1161	10	Pro-0	1	3.961
1	1	12	117	1162	11	Ct-1	2	4.594
1	1	12	117	1163	12	Sq-8	3	5.033
1	1	12	117	1164	13	Ga-0	4	4.467
1	1	12	117	1165	14	Gy-0	5	4.373
1	1	12	117	1166	15	Zdr-1	6	4.132
1	1	12	117	1167	16	Br-0	7	6.349
1	1	12	117	1168	17	Lp2-2	8	5.567
1	1	12	117	1169	18	Wa-1	9	5.867
1	1	12	117	1170	19	Bor-4	10	3.847
1	1	12	118	1171	20	Wei-0	1	4.256
1	1	12	118	1172	21	Ts-1	2	3.537
1	1	12	118	1173	22	Col-0	3	5.168
1	1	12	118	1174	23	Ren-11	4	3.823
1	1	12	118	1175	24	Kin-0	5	4.865
1	1	12	118	1176	1	Ts-5	6	5.336
1	1	12	118	1177	2	LL-0	7	1.436
1	1	12	118	1178	3	C24	8	3.129
1	1	12	118	1179	4	Lz-0	9	2.017
1	1	12	118	1180	5	Ler-1	10	5.363
1	1	12	119	1181	6	Se-0	1	5.614
1	1	12	119	1182	7	Kas-2	2	7.427
1	1	12	119	1183	8	Mz-0	3	4.293
1	1	12	119	1184	9	Zdr-6	4	2.724
1	1	12	119	1185	10	Pro-0	5	2.411
1	1	12	119	1186	11	Ct-1	6	3.144
1	1	12	119	1187	12	Sq-8	7	3.836
1	1	12	119	1188	13	Ga-0	8	4.678
1	1	12	119	1189	14	Gy-0	9	3.33
1	1	12	119	1190	15	Zdr-1	10	3.264
1	1	12	120	1191	16	Br-0	1	6.18
1	1	12	120	1192	17	Lp2-2	2		x
1	1	12	120	1193	18	Wa-1	3	5.67
1	1	12	120	1194	19	Bor-4	4	5.711
1	1	12	120	1195	20	Wei-0	5	4.821
1	1	12	120	1196	21	Ts-1	6	1.88
1	1	12	120	1197	22	Col-0	7	3.83
1	1	12	120	1198	23	Ren-11	8	2.619
1	1	12	120	1199	24	Kin-0	9	8.899
1	1	12	120	1200	1	Ts-5	10	2.424
1	1	13	121	1201	1	Ts-5	1	4.389
1	1	13	121	1202	2	LL-0	2	1.787
1	1	13	121	1203	3	C24	3	2.84
1	1	13	121	1204	4	Lz-0	4	3.311
1	1	13	121	1205	5	Ler-1	5	6.028
1	1	13	121	1206	6	Se-0	6	5.592
1	1	13	121	1207	7	Kas-2	7	6.098
1	1	13	121	1208	8	Mz-0	8	3.072
1	1	13	121	1209	9	Zdr-6	9	4.209
1	1	13	121	1210	10	Pro-0	10	2.767
1	1	13	122	1211	11	Ct-1	1		f
1	1	13	122	1212	12	Sq-8	2	5.647
1	1	13	122	1213	13	Ga-0	3	4.931
1	1	13	122	1214	14	Gy-0	4	5.115
1	1	13	122	1215	15	Zdr-1	5	5.448
1	1	13	122	1216	16	Br-0	6	4.955
1	1	13	122	1217	17	Lp2-2	7	4.654
1	1	13	122	1218	18	Wa-1	8	4.864
1	1	13	122	1219	19	Bor-4	9	5.9
1	1	13	122	1220	20	Wei-0	10	5.017
1	1	13	123	1221	21	Ts-1	1	1.555
1	1	13	123	1222	22	Col-0	2	3.402
1	1	13	123	1223	23	Ren-11	3	2.92
1	1	13	123	1224	24	Kin-0	4	3.799
1	1	13	123	1225	1	Ts-5	5	4.439
1	1	13	123	1226	2	LL-0	6	3.608
1	1	13	123	1227	3	C24	7	2.764
1	1	13	123	1228	4	Lz-0	8	2.924
1	1	13	123	1229	5	Ler-1	9	5.009
1	1	13	123	1230	6	Se-0	10	3.875
1	1	13	124	1231	7	Kas-2	1	5.893
1	1	13	124	1232	8	Mz-0	2	3.952
1	1	13	124	1233	9	Zdr-6	3	3.751
1	1	13	124	1234	10	Pro-0	4	3.409
1	1	13	124	1235	11	Ct-1	5	4.248
1	1	13	124	1236	12	Sq-8	6	3.897
1	1	13	124	1237	13	Ga-0	7	4.376
1	1	13	124	1238	14	Gy-0	8	4.821
1	1	13	124	1239	15	Zdr-1	9	3.832
1	1	13	124	1240	16	Br-0	10	6.658
1	1	13	125	1241	17	Lp2-2	1	4.913
1	1	13	125	1242	18	Wa-1	2	5.806
1	1	13	125	1243	19	Bor-4	3	5.032
1	1	13	125	1244	20	Wei-0	4	4.358
1	1	13	125	1245	21	Ts-1	5	3.41
1	1	13	125	1246	22	Col-0	6	4.368
1	1	13	125	1247	23	Ren-11	7	3.629
1	1	13	125	1248	24	Kin-0	8	2.598
1	1	13	125	1249	1	Ts-5	9	5.331
1	1	13	125	1250	2	LL-0	10	2.032
1	1	13	126	1251	3	C24	1	3.286
1	1	13	126	1252	4	Lz-0	2	3.889
1	1	13	126	1253	5	Ler-1	3	4.579
1	1	13	126	1254	6	Se-0	4	4.003
1	1	13	126	1255	7	Kas-2	5		x
1	1	13	126	1256	8	Mz-0	6	4.186
1	1	13	126	1257	9	Zdr-6	7	3.631
1	1	13	126	1258	10	Pro-0	8	4.287
1	1	13	126	1259	11	Ct-1	9	5.273
1	1	13	126	1260	12	Sq-8	10		x
1	1	13	127	1261	13	Ga-0	1	3.598
1	1	13	127	1262	14	Gy-0	2	3.451
1	1	13	127	1263	15	Zdr-1	3	4.155
1	1	13	127	1264	16	Br-0	4	4.604
1	1	13	127	1265	17	Lp2-2	5	3.895
1	1	13	127	1266	18	Wa-1	6	4.75
1	1	13	127	1267	19	Bor-4	7	5.529
1	1	13	127	1268	20	Wei-0	8		x
1	1	13	127	1269	21	Ts-1	9	2.966
1	1	13	127	1270	22	Col-0	10	2.935
1	1	13	128	1271	23	Ren-11	1	5.069
1	1	13	128	1272	24	Kin-0	2	4.883
1	1	13	128	1273	1	Ts-5	3	3.484
1	1	13	128	1274	2	LL-0	4	1.894
1	1	13	128	1275	3	C24	5	3.5
1	1	13	128	1276	4	Lz-0	6	2.109
1	1	13	128	1277	5	Ler-1	7	2.017
1	1	13	128	1278	6	Se-0	8		2
1	1	13	128	1279	7	Kas-2	9		x
1	1	13	128	1280	8	Mz-0	10	2.644
1	1	13	129	1281	9	Zdr-6	1	5.523
1	1	13	129	1282	10	Pro-0	2	4.255
1	1	13	129	1283	11	Ct-1	3	4.763
1	1	13	129	1284	12	Sq-8	4	6.331
1	1	13	129	1285	13	Ga-0	5	4.976
1	1	13	129	1286	14	Gy-0	6	3.846
1	1	13	129	1287	15	Zdr-1	7	4.568
1	1	13	129	1288	16	Br-0	8	4.432
1	1	13	129	1289	17	Lp2-2	9	4.733
1	1	13	129	1290	18	Wa-1	10	3.713
1	1	13	130	1291	19	Bor-4	1		x
1	1	13	130	1292	20	Wei-0	2	5.213
1	1	13	130	1293	21	Ts-1	3	3.846
1	1	13	130	1294	22	Col-0	4	3.472
1	1	13	130	1295	23	Ren-11	5	2.205
1	1	13	130	1296	24	Kin-0	6	3.245
1	1	13	130	1297	1	Ts-5	7	7.661
1	1	13	130	1298	2	LL-0	8	1.827
1	1	13	130	1299	3	C24	9	3.619
1	1	13	130	1300	4	Lz-0	10	3.924
1	1	14	131	1301	5	Ler-1	1	5.169
1	1	14	131	1302	6	Se-0	2	6.504
1	1	14	131	1303	7	Kas-2	3	6.405
1	1	14	131	1304	8	Mz-0	4	3.777
1	1	14	131	1305	9	Zdr-6	5		x
1	1	14	131	1306	10	Pro-0	6	5.08
1	1	14	131	1307	11	Ct-1	7	3.727
1	1	14	131	1308	12	Sq-8	8	2.482
1	1	14	131	1309	13	Ga-0	9	2.127
1	1	14	131	1310	14	Gy-0	10	3.702
1	1	14	132	1311	15	Zdr-1	1	4.65
1	1	14	132	1312	16	Br-0	2	4.691
1	1	14	132	1313	17	Lp2-2	3	4.141
1	1	14	132	1314	18	Wa-1	4	5.966
1	1	14	132	1315	19	Bor-4	5	7.708
1	1	14	132	1316	20	Wei-0	6	6.004
1	1	14	132	1317	21	Ts-1	7	3.284
1	1	14	132	1318	22	Col-0	8	3.921
1	1	14	132	1319	23	Ren-11	9	2.804
1	1	14	132	1320	24	Kin-0	10	3.38
1	1	14	133	1321	2	LL-0	1	1.7
1	1	14	133	1322	3	C24	2	2.777
1	1	14	133	1323	4	Lz-0	3	5.097
1	1	14	133	1324	5	Ler-1	4	3.624
1	1	14	133	1325	6	Se-0	5	4.931
1	1	14	133	1326	7	Kas-2	6	7.575
1	1	14	133	1327	8	Mz-0	7	3.295
1	1	14	133	1328	9	Zdr-6	8	4.101
1	1	14	133	1329	10	Pro-0	9	5.378
1	1	14	133	1330	11	Ct-1	10	3.628
1	1	14	134	1331	12	Sq-8	1	5.412
1	1	14	134	1332	13	Ga-0	2	4.217
1	1	14	134	1333	14	Gy-0	3	4.576
1	1	14	134	1334	15	Zdr-1	4	5.687
1	1	14	134	1335	16	Br-0	5	2.502
1	1	14	134	1336	17	Lp2-2	6	3.574
1	1	14	134	1337	18	Wa-1	7	6.54
1	1	14	134	1338	19	Bor-4	8	4.628
1	1	14	134	1339	20	Wei-0	9	3.382
1	1	14	134	1340	21	Ts-1	10	2.455
1	1	14	135	1341	22	Col-0	1	3.777
1	1	14	135	1342	23	Ren-11	2	2.648
1	1	14	135	1343	24	Kin-0	3	4.704
1	1	14	135	1344	1	Ts-5	4	4.297
1	1	14	135	1345	2	LL-0	5	1.911
1	1	14	135	1346	3	C24	6	1.829
1	1	14	135	1347	4	Lz-0	7		x
1	1	14	135	1348	5	Ler-1	8	4.531
1	1	14	135	1349	6	Se-0	9	4.841
1	1	14	135	1350	7	Kas-2	10		x
1	1	14	136	1351	8	Mz-0	1	2.859
1	1	14	136	1352	9	Zdr-6	2	4.358
1	1	14	136	1353	10	Pro-0	3	4.148
1	1	14	136	1354	11	Ct-1	4	2.947
1	1	14	136	1355	12	Sq-8	5	1.383
1	1	14	136	1356	13	Ga-0	6	5.12
1	1	14	136	1357	14	Gy-0	7	3.644
1	1	14	136	1358	15	Zdr-1	8	1.425
1	1	14	136	1359	16	Br-0	9	2.943
1	1	14	136	1360	17	Lp2-2	10	3.608
1	1	14	137	1361	18	Wa-1	1	3.317
1	1	14	137	1362	19	Bor-4	2	4.041
1	1	14	137	1363	20	Wei-0	3	3.318
1	1	14	137	1364	21	Ts-1	4	3.897
1	1	14	137	1365	22	Col-0	5	2.504
1	1	14	137	1366	23	Ren-11	6	3.215
1	1	14	137	1367	24	Kin-0	7	4.211
1	1	14	137	1368	1	Ts-5	8	3.657
1	1	14	137	1369	2	LL-0	9	3.808
1	1	14	137	1370	3	C24	10	2.169
1	1	14	138	1371	4	Lz-0	1	3.463
1	1	14	138	1372	5	Ler-1	2	5.47
1	1	14	138	1373	6	Se-0	3	4.191
1	1	14	138	1374	7	Kas-2	4	6.926
1	1	14	138	1375	8	Mz-0	5	5.429
1	1	14	138	1376	9	Zdr-6	6	3.105
1	1	14	138	1377	10	Pro-0	7	3.907
1	1	14	138	1378	11	Ct-1	8	4.711
1	1	14	138	1379	12	Sq-8	9	4.697
1	1	14	138	1380	13	Ga-0	10	3.145
1	1	14	139	1381	14	Gy-0	1	6.011
1	1	14	139	1382	15	Zdr-1	2	3.893
1	1	14	139	1383	16	Br-0	3	5.383
1	1	14	139	1384	17	Lp2-2	4	3.813
1	1	14	139	1385	18	Wa-1	5	3.983
1	1	14	139	1386	19	Bor-4	6	3.272
1	1	14	139	1387	20	Wei-0	7	4.096
1	1	14	139	1388	21	Ts-1	8	3.734
1	1	14	139	1389	22	Col-0	9	3.374
1	1	14	139	1390	23	Ren-11	10	3.324
1	1	14	140	1391	24	Kin-0	1	4.346
1	1	14	140	1392	1	Ts-5	2	3.878
1	1	14	140	1393	2	LL-0	3	2.527
1	1	14	140	1394	3	C24	4	2.792
1	1	14	140	1395	4	Lz-0	5	4.091
1	1	14	140	1396	5	Ler-1	6	3.012
1	1	14	140	1397	6	Se-0	7	10.174
1	1	14	140	1398	7	Kas-2	8		x
1	1	14	140	1399	8	Mz-0	9	2.318
1	1	14	140	1400	9	Zdr-6	10	4.198
1	1	15	141	1401	10	Pro-0	1	2.753
1	1	15	141	1402	11	Ct-1	2	3.727
1	1	15	141	1403	12	Sq-8	3	4.139
1	1	15	141	1404	13	Ga-0	4	3.737
1	1	15	141	1405	14	Gy-0	5	2.912
1	1	15	141	1406	15	Zdr-1	6	4.556
1	1	15	141	1407	16	Br-0	7	5.229
1	1	15	141	1408	17	Lp2-2	8	1.287
1	1	15	141	1409	18	Wa-1	9	5.957
1	1	15	141	1410	19	Bor-4	10	1.152
1	1	15	142	1411	20	Wei-0	1	5.845
1	1	15	142	1412	21	Ts-1	2	3.973
1	1	15	142	1413	22	Col-0	3	4.496
1	1	15	142	1414	23	Ren-11	4	3.933
1	1	15	142	1415	24	Kin-0	5	4.414
1	1	15	142	1416	1	Ts-5	6	5.397
1	1	15	142	1417	2	LL-0	7	1.726
1	1	15	142	1418	3	C24	8	3.375
1	1	15	142	1419	4	Lz-0	9	3.962
1	1	15	142	1420	5	Ler-1	10	4.555
1	1	15	143	1421	6	Se-0	1	5.356
1	1	15	143	1422	7	Kas-2	2	7.183
1	1	15	143	1423	8	Mz-0	3	2.6
1	1	15	143	1424	9	Zdr-6	4	2.235
1	1	15	143	1425	10	Pro-0	5		x
1	1	15	143	1426	11	Ct-1	6	4.547
1	1	15	143	1427	12	Sq-8	7	3.19
1	1	15	143	1428	13	Ga-0	8	4.863
1	1	15	143	1429	14	Gy-0	9	3.912
1	1	15	143	1430	15	Zdr-1	10	4.142
1	1	15	144	1431	16	Br-0	1	4.099
1	1	15	144	1432	17	Lp2-2	2	3.142
1	1	15	144	1433	18	Wa-1	3	5.33
1	1	15	144	1434	19	Bor-4	4		x
1	1	15	144	1435	20	Wei-0	5		x
1	1	15	144	1436	21	Ts-1	6	2.453
1	1	15	144	1437	22	Col-0	7	3.512
1	1	15	144	1438	23	Ren-11	8	2.325
1	1	15	144	1439	24	Kin-0	9	4.834
1	1	15	144	1440	1	Ts-5	10	4.615
1	1	15	145	1441	1	Ts-5	1	3.744
1	1	15	145	1442	2	LL-0	2	2.981
1	1	15	145	1443	3	C24	3	3.547
1	1	15	145	1444	4	Lz-0	4	3.174
1	1	15	145	1445	5	Ler-1	5	5.325
1	1	15	145	1446	6	Se-0	6	5.078
1	1	15	145	1447	7	Kas-2	7	6.716
1	1	15	145	1448	8	Mz-0	8	4.302
1	1	15	145	1449	9	Zdr-6	9	4.992
1	1	15	145	1450	10	Pro-0	10	3.442
1	1	15	146	1451	11	Ct-1	1	4.496
1	1	15	146	1452	12	Sq-8	2	5.747
1	1	15	146	1453	13	Ga-0	3	3.286
1	1	15	146	1454	14	Gy-0	4	4.547
1	1	15	146	1455	15	Zdr-1	5	4.322
1	1	15	146	1456	16	Br-0	6	4.205
1	1	15	146	1457	17	Lp2-2	7	4.001
1	1	15	146	1458	18	Wa-1	8	6.255
1	1	15	146	1459	19	Bor-4	9	4.709
1	1	15	146	1460	20	Wei-0	10	4.545
1	1	15	147	1461	21	Ts-1	1	2.91
1	1	15	147	1462	22	Col-0	2	3.245
1	1	15	147	1463	23	Ren-11	3	3.824
1	1	15	147	1464	24	Kin-0	4	4.503
1	1	15	147	1465	1	Ts-5	5	4.197
1	1	15	147	1466	2	LL-0	6	1.129
1	1	15	147	1467	3	C24	7	3.919
1	1	15	147	1468	4	Lz-0	8	4.323
1	1	15	147	1469	5	Ler-1	9	3.459
1	1	15	147	1470	6	Se-0	10	5.384
1	1	15	148	1471	7	Kas-2	1	6.469
1	1	15	148	1472	8	Mz-0	2	2.697
1	1	15	148	1473	9	Zdr-6	3	3.649
1	1	15	148	1474	10	Pro-0	4	3.475
1	1	15	148	1475	11	Ct-1	5	4.421
1	1	15	148	1476	12	Sq-8	6	3.39
1	1	15	148	1477	13	Ga-0	7	5.477
1	1	15	148	1478	14	Gy-0	8	3.341
1	1	15	148	1479	15	Zdr-1	9	5.714
1	1	15	148	1480	16	Br-0	10	5.103
1	1	15	149	1481	17	Lp2-2	1	4.461
1	1	15	149	1482	18	Wa-1	2	3.444
1	1	15	149	1483	19	Bor-4	3	2.396
1	1	15	149	1484	20	Wei-0	4	4.731
1	1	15	149	1485	21	Ts-1	5		x
1	1	15	149	1486	22	Col-0	6	4.193
1	1	15	149	1487	23	Ren-11	7	5.249
1	1	15	149	1488	24	Kin-0	8	4.7
1	1	15	149	1489	1	Ts-5	9	4.427
1	1	15	149	1490	2	LL-0	10	1.135
1	1	15	150	1491	3	C24	1	3.411
1	1	15	150	1492	4	Lz-0	2	3.372
1	1	15	150	1493	5	Ler-1	3		x
1	1	15	150	1494	6	Se-0	4		x
1	1	15	150	1495	7	Kas-2	5		x
1	1	15	150	1496	8	Mz-0	6	4.48
1	1	15	150	1497	9	Zdr-6	7	4.641
1	1	15	150	1498	10	Pro-0	8	4.252
1	1	15	150	1499	11	Ct-1	9	5.04
1	1	15	150	1500	12	Sq-8	10		x
1	1	16	151	1501	13	Ga-0	1	2.859
1	1	16	151	1502	14	Gy-0	2	5.036
1	1	16	151	1503	15	Zdr-1	3	3.513
1	1	16	151	1504	16	Br-0	4	3.662
1	1	16	151	1505	17	Lp2-2	5	3.883
1	1	16	151	1506	18	Wa-1	6	5.675
1	1	16	151	1507	19	Bor-4	7	5.666
1	1	16	151	1508	20	Wei-0	8	4.043
1	1	16	151	1509	21	Ts-1	9	4.166
1	1	16	151	1510	22	Col-0	10	2.41
1	1	16	152	1511	23	Ren-11	1	3.167
1	1	16	152	1512	24	Kin-0	2	4.879
1	1	16	152	1513	1	Ts-5	3	3.461
1	1	16	152	1514	2	LL-0	4	3.817
1	1	16	152	1515	3	C24	5	3.566
1	1	16	152	1516	4	Lz-0	6	3.842
1	1	16	152	1517	5	Ler-1	7	3.127
1	1	16	152	1518	6	Se-0	8	4.346
1	1	16	152	1519	7	Kas-2	9	6.376
1	1	16	152	1520	8	Mz-0	10	3.402
1	1	16	153	1521	9	Zdr-6	1	3.655
1	1	16	153	1522	10	Pro-0	2	3.54
1	1	16	153	1523	11	Ct-1	3	3.592
1	1	16	153	1524	12	Sq-8	4	2.889
1	1	16	153	1525	13	Ga-0	5	4.914
1	1	16	153	1526	14	Gy-0	6	3.242
1	1	16	153	1527	15	Zdr-1	7	3.803
1	1	16	153	1528	16	Br-0	8	5.515
1	1	16	153	1529	17	Lp2-2	9	2.613
1	1	16	153	1530	18	Wa-1	10	3.753
1	1	16	154	1531	19	Bor-4	1	2.669
1	1	16	154	1532	20	Wei-0	2	4.869
1	1	16	154	1533	21	Ts-1	3	3.315
1	1	16	154	1534	22	Col-0	4	3.739
1	1	16	154	1535	23	Ren-11	5	4.437
1	1	16	154	1536	24	Kin-0	6	3.87
1	1	16	154	1537	1	Ts-5	7	3.758
1	1	16	154	1538	2	LL-0	8	1.084
1	1	16	154	1539	3	C24	9	2.409
1	1	16	154	1540	4	Lz-0	10	2.64
1	1	16	155	1541	5	Ler-1	1	3.446
1	1	16	155	1542	6	Se-0	2	5.251
1	1	16	155	1543	7	Kas-2	3	5.463
1	1	16	155	1544	8	Mz-0	4	3.158
1	1	16	155	1545	9	Zdr-6	5		s
1	1	16	155	1546	10	Pro-0	6		2
1	1	16	155	1547	11	Ct-1	7	5.43
1	1	16	155	1548	12	Sq-8	8	5.45
1	1	16	155	1549	13	Ga-0	9	3.807
1	1	16	155	1550	14	Gy-0	10		x
1	1	16	156	1551	15	Zdr-1	1	5.787
1	1	16	156	1552	16	Br-0	2	4.707
1	1	16	156	1553	17	Lp2-2	3	3.508
1	1	16	156	1554	18	Wa-1	4	4.755
1	1	16	156	1555	19	Bor-4	5	6.058
1	1	16	156	1556	20	Wei-0	6	4.945
1	1	16	156	1557	21	Ts-1	7		x
1	1	16	156	1558	22	Col-0	8	4.287
1	1	16	156	1559	23	Ren-11	9	2.686
1	1	16	156	1560	24	Kin-0	10	4.925
1	1	16	157	1561	2	LL-0	1	1.965
1	1	16	157	1562	3	C24	2	3.438
1	1	16	157	1563	4	Lz-0	3	4.958
1	1	16	157	1564	5	Ler-1	4	4.135
1	1	16	157	1565	6	Se-0	5	4.62
1	1	16	157	1566	7	Kas-2	6	6.134
1	1	16	157	1567	8	Mz-0	7	3.423
1	1	16	157	1568	9	Zdr-6	8	1.8
1	1	16	157	1569	10	Pro-0	9		x
1	1	16	157	1570	11	Ct-1	10	3.169
1	1	16	158	1571	12	Sq-8	1	4.895
1	1	16	158	1572	13	Ga-0	2	4.222
1	1	16	158	1573	14	Gy-0	3	3.799
1	1	16	158	1574	15	Zdr-1	4	4.059
1	1	16	158	1575	16	Br-0	5	3.48
1	1	16	158	1576	17	Lp2-2	6	2.73
1	1	16	158	1577	18	Wa-1	7	3.766
1	1	16	158	1578	19	Bor-4	8	3.265
1	1	16	158	1579	20	Wei-0	9	2.336
1	1	16	158	1580	21	Ts-1	10	3.4
1	1	16	159	1581	22	Col-0	1	2.815
1	1	16	159	1582	23	Ren-11	2	2.368
1	1	16	159	1583	24	Kin-0	3	4.272
1	1	16	159	1584	1	Ts-5	4	4.257
1	1	16	159	1585	2	LL-0	5	1.509
1	1	16	159	1586	3	C24	6	3.29
1	1	16	159	1587	4	Lz-0	7	4.432
1	1	16	159	1588	5	Ler-1	8	3.703
1	1	16	159	1589	6	Se-0	9	3.851
1	1	16	159	1590	7	Kas-2	10		x
1	1	16	160	1591	8	Mz-0	1	4.679
1	1	16	160	1592	9	Zdr-6	2	2.81
1	1	16	160	1593	10	Pro-0	3	3.777
1	1	16	160	1594	11	Ct-1	4	1.826
1	1	16	160	1595	12	Sq-8	5	0.942
1	1	16	160	1596	13	Ga-0	6	3.286
1	1	16	160	1597	14	Gy-0	7	3.533
1	1	16	160	1598	15	Zdr-1	8	2.999
1	1	16	160	1599	16	Br-0	9	4.07
1	1	16	160	1600	17	Lp2-2	10	3.649
1	1	17	161	1601	18	Wa-1	1	2.723
1	1	17	161	1602	19	Bor-4	2		f
1	1	17	161	1603	20	Wei-0	3		f
1	1	17	161	1604	21	Ts-1	4		f
1	1	17	161	1605	22	Col-0	5		f
1	1	17	161	1606	23	Ren-11	6		f
1	1	17	161	1607	24	Kin-0	7		f
1	1	17	161	1608	1	Ts-5	8	4.535
1	1	17	161	1609	2	LL-0	9	1.799
1	1	17	161	1610	3	C24	10	1.633
1	1	17	162	1611	4	Lz-0	1	4.412
1	1	17	162	1612	5	Ler-1	2	3.234
1	1	17	162	1613	6	Se-0	3	5.579
1	1	17	162	1614	7	Kas-2	4	6.555
1	1	17	162	1615	8	Mz-0	5	4.391
1	1	17	162	1616	9	Zdr-6	6	3.618
1	1	17	162	1617	10	Pro-0	7	4.656
1	1	17	162	1618	11	Ct-1	8	4.453
1	1	17	162	1619	12	Sq-8	9	5.45
1	1	17	162	1620	13	Ga-0	10	2.729
1	1	17	163	1621	14	Gy-0	1	3.732
1	1	17	163	1622	15	Zdr-1	2	1.802
1	1	17	163	1623	16	Br-0	3	6.716
1	1	17	163	1624	17	Lp2-2	4	4.017
1	1	17	163	1625	18	Wa-1	5	3.397
1	1	17	163	1626	19	Bor-4	6	5.497
1	1	17	163	1627	20	Wei-0	7	5.198
1	1	17	163	1628	21	Ts-1	8	3.686
1	1	17	163	1629	22	Col-0	9	4.623
1	1	17	163	1630	23	Ren-11	10	2.215
1	1	17	164	1631	24	Kin-0	1	3.943
1	1	17	164	1632	1	Ts-5	2	3.031
1	1	17	164	1633	2	LL-0	3	1.404
1	1	17	164	1634	3	C24	4	1.371
1	1	17	164	1635	4	Lz-0	5		x
1	1	17	164	1636	5	Ler-1	6	5.687
1	1	17	164	1637	6	Se-0	7	5.104
1	1	17	164	1638	7	Kas-2	8	7.298
1	1	17	164	1639	8	Mz-0	9	3.039
1	1	17	164	1640	9	Zdr-6	10	3.551
1	1	17	165	1641	10	Pro-0	1	1.731
1	1	17	165	1642	11	Ct-1	2	5.143
1	1	17	165	1643	12	Sq-8	3	4.289
1	1	17	165	1644	13	Ga-0	4	4.371
1	1	17	165	1645	14	Gy-0	5	4.995
1	1	17	165	1646	15	Zdr-1	6	4.078
1	1	17	165	1647	16	Br-0	7	5.372
1	1	17	165	1648	17	Lp2-2	8	4.095
1	1	17	165	1649	18	Wa-1	9	3.896
1	1	17	165	1650	19	Bor-4	10	6.16
1	1	17	166	1651	20	Wei-0	1	5.347
1	1	17	166	1652	21	Ts-1	2	3.832
1	1	17	166	1653	22	Col-0	3	3.176
1	1	17	166	1654	23	Ren-11	4	4.627
1	1	17	166	1655	24	Kin-0	5	2.982
1	1	17	166	1656	1	Ts-5	6	4.525
1	1	17	166	1657	2	LL-0	7	1.891
1	1	17	166	1658	3	C24	8	3.663
1	1	17	166	1659	4	Lz-0	9	3.989
1	1	17	166	1660	5	Ler-1	10	3.795
1	1	17	167	1661	6	Se-0	1	4.154
1	1	17	167	1662	7	Kas-2	2		x
1	1	17	167	1663	8	Mz-0	3	2.98
1	1	17	167	1664	9	Zdr-6	4	2.981
1	1	17	167	1665	10	Pro-0	5	3.685
1	1	17	167	1666	11	Ct-1	6	3.56
1	1	17	167	1667	12	Sq-8	7	3.107
1	1	17	167	1668	13	Ga-0	8	5.966
1	1	17	167	1669	14	Gy-0	9	4.601
1	1	17	167	1670	15	Zdr-1	10	3.606
1	1	17	168	1671	16	Br-0	1	6.601
1	1	17	168	1672	17	Lp2-2	2	5.364
1	1	17	168	1673	18	Wa-1	3	5.724
1	1	17	168	1674	19	Bor-4	4	3.438
1	1	17	168	1675	20	Wei-0	5	5.512
1	1	17	168	1676	21	Ts-1	6	4.573
1	1	17	168	1677	22	Col-0	7	2.722
1	1	17	168	1678	23	Ren-11	8	3.535
1	1	17	168	1679	24	Kin-0	9	6.4
1	1	17	168	1680	1	Ts-5	10	5.521
1	2	1	1	1	1	Pro-0	1		f
1	2	1	1	2	2	Wei-0	2	4.27857
1	2	1	1	3	3	Ts-1	3	4.07327
1	2	1	1	4	4	Kas-2	4	4.49081
1	2	1	1	5	5	Zdr-6	5	2.85535
1	2	1	1	6	6	Wa-1	6	4.90438
1	2	1	1	7	7	Gy-0	7	4.83496
1	2	1	1	8	8	Sq-8	8	1.93696
1	2	1	1	9	9	Kin-0	9	5.70178
1	2	1	1	10	10	Mz-0	10	2.93866
1	2	1	2	11	11	Ler-1	1	2.51319
1	2	1	2	12	12	LL-0	2	1.81596
1	2	1	2	13	13	Ga-0	3	5.64525
1	2	1	2	14	14	Lp2-2	4	4.70999
1	2	1	2	15	15	Lz-0	5		x
1	2	1	2	16	16	Br-0	6	4.65247
1	2	1	2	17	17	Ren-11	7	4.0336
1	2	1	2	18	18	Ts-5	8	5.81484
1	2	1	2	19	19	Ct-1	9	4.52155
1	2	1	2	20	20	Col-0	10	1.9082
1	2	1	3	21	21	Zdr-1	1	2.40707
1	2	1	3	22	22	Se-0	2	3.88284
1	2	1	3	23	23	C24	3		x
1	2	1	3	24	24	Bor-4	4	4.34006
1	2	1	3	25	1	Pro-0	5		x
1	2	1	3	26	2	Wei-0	6	4.01971
1	2	1	3	27	3	Ts-1	7		none
1	2	1	3	28	4	Kas-2	8	2.51517
1	2	1	3	29	5	Zdr-6	9	2.2454
1	2	1	3	30	6	Wa-1	10	4.52056
1	2	1	4	31	7	Gy-0	1	2.99916
1	2	1	4	32	8	Sq-8	2	5.26341
1	2	1	4	33	9	Kin-0	3	3.09239
1	2	1	4	34	10	Mz-0	4	3.77771
1	2	1	4	35	11	Ler-1	5	3.8283
1	2	1	4	36	12	LL-0	6	2.30293
1	2	1	4	37	13	Ga-0	7	4.39361
1	2	1	4	38	14	Lp2-2	8	3.94533
1	2	1	4	39	15	Lz-0	9	2.99024
1	2	1	4	40	16	Br-0	10	5.35862
1	2	1	5	41	17	Ren-11	1		x
1	2	1	5	42	18	Ts-5	2	3.77573
1	2	1	5	43	19	Ct-1	3	3.73804
1	2	1	5	44	20	Col-0	4	2.94164
1	2	1	5	45	21	Zdr-1	5	5.02935
1	2	1	5	46	22	Se-0	6	5.42507
1	2	1	5	47	23	C24	7	3.11024
1	2	1	5	48	24	Bor-4	8	4.60387
1	2	1	5	49	1	Pro-0	9	4.45312
1	2	1	5	50	2	Wei-0	10	5.65219
1	2	1	6	51	3	Ts-1	1	3.56746
1	2	1	6	52	4	Kas-2	2		x
1	2	1	6	53	5	Zdr-6	3	3.85408
1	2	1	6	54	6	Wa-1	4		x
1	2	1	6	55	7	Gy-0	5	3.06561
1	2	1	6	56	8	Sq-8	6	4.11195
1	2	1	6	57	9	Kin-0	7	1.64736
1	2	1	6	58	10	Mz-0	8	2.79585
1	2	1	6	59	11	Ler-1	9	2.81667
1	2	1	6	60	12	LL-0	10	1.98853
1	2	1	7	61	13	Ga-0	1	5.74839
1	2	1	7	62	14	Lp2-2	2	3.61109
1	2	1	7	63	15	Lz-0	3	3.27984
1	2	1	7	64	16	Br-0	4	3.56051
1	2	1	7	65	17	Ren-11	5	2.78692
1	2	1	7	66	18	Ts-5	6	5.38639
1	2	1	7	67	19	Ct-1	7	3.2362
1	2	1	7	68	20	Col-0	8	2.39715
1	2	1	7	69	21	Zdr-1	9	4.4194
1	2	1	7	70	22	Se-0	10	3.95425
1	2	1	8	71	23	C24	1		x
1	2	1	8	72	24	Bor-4	2	4.35791
1	2	1	8	73	1	Pro-0	3	3.72713
1	2	1	8	74	2	Wei-0	4	5.59368
1	2	1	8	75	3	Ts-1	5	2.85634
1	2	1	8	76	4	Kas-2	6	5.54805
1	2	1	8	77	5	Zdr-6	7	5.26738
1	2	1	8	78	6	Wa-1	8	4.58007
1	2	1	8	79	7	Gy-0	9	3.70631
1	2	1	8	80	8	Sq-8	10	3.39885
1	2	1	9	81	9	Kin-0	1	3.85309
1	2	1	9	82	10	Mz-0	2	2.46856
1	2	1	9	83	11	Ler-1	3	4.06632
1	2	1	9	84	12	LL-0	4	1.98456
1	2	1	9	85	13	Ga-0	5	6.15899
1	2	1	9	86	14	Lp2-2	6	4.00384
1	2	1	9	87	15	Lz-0	7	2.61534
1	2	1	9	88	16	Br-0	8	3.87987
1	2	1	9	89	17	Ren-11	9	3.36811
1	2	1	9	90	18	Ts-5	10	3.46927
1	2	1	10	91	19	Ct-1	1	4.05046
1	2	1	10	92	20	Col-0	2	2.87816
1	2	1	10	93	21	Zdr-1	3	4.87959
1	2	1	10	94	22	Se-0	4	4.46205
1	2	1	10	95	23	C24	5	2.10358
1	2	1	10	96	24	Bor-4	6	4.1179
1	2	1	10	97	1	Pro-0	7		x
1	2	1	10	98	2	Wei-0	8	3.38497
1	2	1	10	99	3	Ts-1	9	2.80576
1	2	1	10	100	4	Kas-2	10	5.95865
1	2	2	11	101	5	Zdr-6	1	4.14269
1	2	2	11	102	6	Wa-1	2	4.75859
1	2	2	11	103	7	Gy-0	3	4.2865
1	2	2	11	104	8	Sq-8	4	4.61379
1	2	2	11	105	9	Kin-0	5	3.79259
1	2	2	11	106	10	Mz-0	6	2.39516
1	2	2	11	107	11	Ler-1	7	3.61804
1	2	2	11	108	12	LL-0	8	2.1373
1	2	2	11	109	13	Ga-0	9	2.97536
1	2	2	11	110	14	Lp2-2	10	3.39984
1	2	2	12	111	15	Lz-0	1	3.28281
1	2	2	12	112	16	Br-0	2	2.23549
1	2	2	12	113	17	Ren-11	3	3.19256
1	2	2	12	114	18	Ts-5	4	3.6954
1	2	2	12	115	19	Ct-1	5	3.54167
1	2	2	12	116	20	Col-0	6	3.23322
1	2	2	12	117	21	Zdr-1	7	4.23294
1	2	2	12	118	22	Se-0	8	3.622
1	2	2	12	119	23	C24	9	2.64807
1	2	2	12	120	24	Bor-4	10	2.78097
1	2	2	13	121	2	Wei-0	1	5.32986
1	2	2	13	122	3	Ts-1	2	2.57666
1	2	2	13	123	4	Kas-2	3	5.02836
1	2	2	13	124	5	Zdr-6	4	3.52481
1	2	2	13	125	6	Wa-1	5	4.22104
1	2	2	13	126	7	Gy-0	6	3.5377
1	2	2	13	127	8	Sq-8	7	3.42464
1	2	2	13	128	9	Kin-0	8	4.06037
1	2	2	13	129	10	Mz-0	9	3.63093
1	2	2	13	130	11	Ler-1	10	4.80521
1	2	2	14	131	12	LL-0	1	1.52735
1	2	2	14	132	13	Ga-0	2	4.83992
1	2	2	14	133	14	Lp2-2	3	3.21041
1	2	2	14	134	15	Lz-0	4	3.22529
1	2	2	14	135	16	Br-0	5	5.24457
1	2	2	14	136	17	Ren-11	6	2.3793
1	2	2	14	137	18	Ts-5	7	3.54564
1	2	2	14	138	19	Ct-1	8	3.42067
1	2	2	14	139	20	Col-0	9	2.91189
1	2	2	14	140	21	Zdr-1	10	2.65799
1	2	2	15	141	22	Se-0	1	4.78735
1	2	2	15	142	23	C24	2	1.22188
1	2	2	15	143	24	Bor-4	3		x
1	2	2	15	144	1	Pro-0	4		x
1	2	2	15	145	2	Wei-0	5	2.58757
1	2	2	15	146	3	Ts-1	6	2.84147
1	2	2	15	147	4	Kas-2	7		x
1	2	2	15	148	5	Zdr-6	8	2.70758
1	2	2	15	149	6	Wa-1	9		x
1	2	2	15	150	7	Gy-0	10	2.18491
1	2	2	16	151	8	Sq-8	1	2.19383
1	2	2	16	152	9	Kin-0	2	4.10203
1	2	2	16	153	10	Mz-0	3	1.71083
1	2	2	16	154	11	Ler-1	4	3.72713
1	2	2	16	155	12	LL-0	5	1.69595
1	2	2	16	156	13	Ga-0	6	4.02963
1	2	2	16	157	14	Lp2-2	7	3.8521
1	2	2	16	158	15	Lz-0	8		x
1	2	2	16	159	16	Br-0	9	5.78509
1	2	2	16	160	17	Ren-11	10		x
1	2	2	17	161	18	Ts-5	1	3.59225
1	2	2	17	162	19	Ct-1	2	3.3929
1	2	2	17	163	20	Col-0	3	2.57468
1	2	2	17	164	21	Zdr-1	4	5.27928
1	2	2	17	165	22	Se-0	5	5.12059
1	2	2	17	166	23	C24	6		x
1	2	2	17	167	24	Bor-4	7		x
1	2	2	17	168	1	Pro-0	8	4.12583
1	2	2	17	169	2	Wei-0	9	4.14963
1	2	2	17	170	3	Ts-1	10	2.98528
1	2	2	18	171	4	Kas-2	1		x
1	2	2	18	172	5	Zdr-6	2	3.3572
1	2	2	18	173	6	Wa-1	3		x
1	2	2	18	174	7	Gy-0	4	2.14722
1	2	2	18	175	8	Sq-8	5	2.26127
1	2	2	18	176	9	Kin-0	6	3.2114
1	2	2	18	177	10	Mz-0	7	2.94957
1	2	2	18	178	11	Ler-1	8	2.34161
1	2	2	18	179	12	LL-0	9	2.50724
1	2	2	18	180	13	Ga-0	10	3.47621
1	2	2	19	181	14	Lp2-2	1	3.11024
1	2	2	19	182	15	Lz-0	2	3.62696
1	2	2	19	183	16	Br-0	3	4.32617
1	2	2	19	184	17	Ren-11	4		x
1	2	2	19	185	18	Ts-5	5	3.66068
1	2	2	19	186	19	Ct-1	6	3.83524
1	2	2	19	187	20	Col-0	7	2.95156
1	2	2	19	188	21	Zdr-1	8	4.04451
1	2	2	19	189	22	Se-0	9	6.07172
1	2	2	19	190	23	C24	10	2.55484
1	2	2	20	191	24	Bor-4	1	3.33934
1	2	2	20	192	1	Pro-0	2		x
1	2	2	20	193	2	Wei-0	3	3.63589
1	2	2	20	194	3	Ts-1	4	2.15118
1	2	2	20	195	4	Kas-2	5	6.35735
1	2	2	20	196	5	Zdr-6	6	2.35549
1	2	2	20	197	6	Wa-1	7	3.08644
1	2	2	20	198	7	Gy-0	8	3.42266
1	2	2	20	199	8	Sq-8	9		x
1	2	2	20	200	9	Kin-0	10	4.4799
1	2	3	21	201	10	Mz-0	1	0.872772
1	2	3	21	202	11	Ler-1	2	3.61605
1	2	3	21	203	12	LL-0	3	3.15289
1	2	3	21	204	13	Ga-0	4	2.173
1	2	3	21	205	14	Lp2-2	5	4.15955
1	2	3	21	206	15	Lz-0	6	4.06335
1	2	3	21	207	16	Br-0	7		f
1	2	3	21	208	17	Ren-11	8		f
1	2	3	21	209	18	Ts-5	9		f
1	2	3	21	210	19	Ct-1	10	4.57511
1	2	3	22	211	20	Col-0	1	3.14793
1	2	3	22	212	21	Zdr-1	2	4.4561
1	2	3	22	213	22	Se-0	3	5.8079
1	2	3	22	214	23	C24	4	3.43356
1	2	3	22	215	24	Bor-4	5	6.21255
1	2	3	22	216	1	Pro-0	6	3.15388
1	2	3	22	217	2	Wei-0	7	4.3708
1	2	3	22	218	3	Ts-1	8	3.51687
1	2	3	22	219	4	Kas-2	9	7.53956
1	2	3	22	220	5	Zdr-6	10	4.79231
1	2	3	23	221	6	Wa-1	1	4.14567
1	2	3	23	222	7	Gy-0	2	3.19851
1	2	3	23	223	8	Sq-8	3	5.47268
1	2	3	23	224	9	Kin-0	4	3.56448
1	2	3	23	225	10	Mz-0	5	4.80223
1	2	3	23	226	11	Ler-1	6	4.79132
1	2	3	23	227	12	LL-0	7	2.56972
1	2	3	23	228	13	Ga-0	8	4.14269
1	2	3	23	229	14	Lp2-2	9	3.1638
1	2	3	23	230	15	Lz-0	10		x
1	2	3	24	231	16	Br-0	1	5.60954
1	2	3	24	232	17	Ren-11	2		2
1	2	3	24	233	18	Ts-5	3	3.31356
1	2	3	24	234	19	Ct-1	4	3.32248
1	2	3	24	235	20	Col-0	5	3.53671
1	2	3	24	236	21	Zdr-1	6	4.19625
1	2	3	24	237	22	Se-0	7	4.96389
1	2	3	24	238	23	C24	8	3.55655
1	2	3	24	239	24	Bor-4	9	4.24584
1	2	3	24	240	1	Pro-0	10	3.47423
1	2	3	25	241	1	Pro-0	1	4.33212
1	2	3	25	242	2	Wei-0	2	3.87987
1	2	3	25	243	3	Ts-1	3	3.74895
1	2	3	25	244	4	Kas-2	4		x
1	2	3	25	245	5	Zdr-6	5	2.62328
1	2	3	25	246	6	Wa-1	6	4.8905
1	2	3	25	247	7	Gy-0	7	3.98897
1	2	3	25	248	8	Sq-8	8	3.43456
1	2	3	25	249	9	Kin-0	9	2.47054
1	2	3	25	250	10	Mz-0	10	4.55924
1	2	3	26	251	11	Ler-1	1	4.45015
1	2	3	26	252	12	LL-0	2	0.981869
1	2	3	26	253	13	Ga-0	3	3.61109
1	2	3	26	254	14	Lp2-2	4	2.99817
1	2	3	26	255	15	Lz-0	5	1.36966
1	2	3	26	256	16	Br-0	6	6.84134
1	2	3	26	257	17	Ren-11	7	3.14892
1	2	3	26	258	18	Ts-5	8	3.80945
1	2	3	26	259	19	Ct-1	9	3.92549
1	2	3	26	260	20	Col-0	10	2.89106
1	2	3	27	261	21	Zdr-1	1	5.48954
1	2	3	27	262	22	Se-0	2	4.82802
1	2	3	27	263	23	C24	3	2.94461
1	2	3	27	264	24	Bor-4	4		x
1	2	3	27	265	1	Pro-0	5	4.15459
1	2	3	27	266	2	Wei-0	6	4.63759
1	2	3	27	267	3	Ts-1	7	3.57837
1	2	3	27	268	4	Kas-2	8	5.93783
1	2	3	27	269	5	Zdr-6	9	3.83722
1	2	3	27	270	6	Wa-1	10	3.80053
1	2	3	28	271	7	Gy-0	1	3.52382
1	2	3	28	272	8	Sq-8	2	4.27361
1	2	3	28	273	9	Kin-0	3	3.80846
1	2	3	28	274	10	Mz-0	4	3.62895
1	2	3	28	275	11	Ler-1	5	5.42408
1	2	3	28	276	12	LL-0	6	1.7753
1	2	3	28	277	13	Ga-0	7	4.2508
1	2	3	28	278	14	Lp2-2	8	2.79287
1	2	3	28	279	15	Lz-0	9	5.08092
1	2	3	28	280	16	Br-0	10	5.04522
1	2	3	29	281	17	Ren-11	1	3.4772
1	2	3	29	282	18	Ts-5	2	4.7814
1	2	3	29	283	19	Ct-1	3	4.00682
1	2	3	29	284	20	Col-0	4	3.33934
1	2	3	29	285	21	Zdr-1	5	3.34034
1	2	3	29	286	22	Se-0	6	4.21509
1	2	3	29	287	23	C24	7	3.88086
1	2	3	29	288	24	Bor-4	8	3.81243
1	2	3	29	289	1	Pro-0	9	3.13405
1	2	3	29	290	2	Wei-0	10	3.59721
1	2	3	30	291	3	Ts-1	1	3.38596
1	2	3	30	292	4	Kas-2	2		x
1	2	3	30	293	5	Zdr-6	3	4.37477
1	2	3	30	294	6	Wa-1	4	4.09112
1	2	3	30	295	7	Gy-0	5	2.8623
1	2	3	30	296	8	Sq-8	6	4.48287
1	2	3	30	297	9	Kin-0	7	4.6485
1	2	3	30	298	10	Mz-0	8	3.19851
1	2	3	30	299	11	Ler-1	9	2.96346
1	2	3	30	300	12	LL-0	10	3.04875
1	2	4	31	301	13	Ga-0	1	3.9731
1	2	4	31	302	14	Lp2-2	2	4.31526
1	2	4	31	303	15	Lz-0	3	4.26865
1	2	4	31	304	16	Br-0	4	5.82675
1	2	4	31	305	17	Ren-11	5	2.60245
1	2	4	31	306	18	Ts-5	6	4.03855
1	2	4	31	307	19	Ct-1	7	4.09806
1	2	4	31	308	20	Col-0	8	2.55385
1	2	4	31	309	21	Zdr-1	9	4.38667
1	2	4	31	310	22	Se-0	10	3.80945
1	2	4	32	311	23	C24	1	4.30634
1	2	4	32	312	24	Bor-4	2	3.72217
1	2	4	32	313	1	Pro-0	3	3.06264
1	2	4	32	314	2	Wei-0	4	4.51858
1	2	4	32	315	3	Ts-1	5	3.03685
1	2	4	32	316	4	Kas-2	6	7.65362
1	2	4	32	317	5	Zdr-6	7	3.71523
1	2	4	32	318	6	Wa-1	8		f
1	2	4	32	319	7	Gy-0	9		f
[truncated: 18,161 more rows]
